# Supplementary material for: (E)-2-[2-(4-Carb­oxy­phen­yl)ethen­yl]-8-hydroxy­quinolin-1-ium chloride ethanol monosolvate
Source: Acta Crystallogr Sect E Struct Rep Online. 2013 Nov 13;69(Pt 12):o1773–4. doi: 10.1107/S1600536813030274 (PMC3885045; doi:10.1107/S1600536813030274)
Supplement: Supplementary file 1 [file e-69-o1773-sup1.cif]

##############################################################################
#                                                                            #
# This CIF contains the data in a paper accepted for publication in          #
# Acta Crystallographica Section E. It conforms to the requirements of       #
# Notes for Authors for Acta Crystallographica Section E, and has been       #
# peer reviewed under the auspices of the IUCr Commission on Journals.       #
#                                                                            #
# Full details of the Crystallographic Information File format               #
# are given in the paper "The Crystallographic Information File (CIF):       #
# a New Standard Archive File for Crystallography" by S. R. Hall, F. H.      #
# Allen and I. D. Brown [Acta Cryst. (1991), A47, 655-685].                  #
#                                                                            #
# The current version of the core CIF dictionary is obtainable from          #
# ftp://ftp.iucr.org/pub/cif_core.dic.                                       #
#                                                                            #
# Software is freely available for graphical display of the structure(s)     #
# in this CIF. For information consult the CIF software page                 #
# http://www.iucr.org/resources/cif/software.                                #
#                                                                            #
# This file may be used for bona fide research purposes within the           #
# scientific community so long as proper attribution is given to the journal # 
# article from which it was obtained.                                        #
#                                                                            #
##############################################################################
data_I
_audit_creation_method     SHELXL-97
_database_code_depnum_ccdc_archive     'CCDC 970296'
_chemical_name_systematic
;
(<i>E</i>)-2-[2-(4-Carboxyphenyl)ethenyl]-8-hydroxyquinolin-1-ium chloride
ethanol monosolvate
;
_chemical_name_common     ?
_chemical_formula_moiety     'C18 H14 N O3 +, Cl -, C2 H6 O'
_chemical_formula_sum     'C20 H20 Cl N O4'
_chemical_formula_iupac     'C18 H14 N O3 +, Cl -, C2 H6 O'
_chemical_formula_weight     373.82
_chemical_melting_point     ?
_symmetry_cell_setting     triclinic
_symmetry_space_group_name_H-M     'P -1'
_symmetry_space_group_name_Hall     '-P 1'
loop_
    _symmetry_equiv_pos_as_xyz
    'x, y, z'
    '-x, -y, -z'
_cell_length_a     9.6841(2)
_cell_length_b     9.7030(2)
_cell_length_c     10.8456(3)
_cell_angle_alpha     67.5160(10)
_cell_angle_beta     74.9570(10)
_cell_angle_gamma     86.2490(10)
_cell_volume     908.72(4)
_cell_formula_units_Z     2
_cell_measurement_reflns_used     6622
_cell_measurement_theta_min     2.27
_cell_measurement_theta_max     28.48
_cell_measurement_temperature     173(2)
_exptl_crystal_description     plate
_exptl_crystal_colour     colourless
_exptl_crystal_size_max     0.28
_exptl_crystal_size_mid     0.19
_exptl_crystal_size_min     0.05
_exptl_crystal_density_diffrn     1.366
_exptl_crystal_density_meas     ?
_exptl_crystal_density_method     'not measured'
_exptl_crystal_F_000     392
_exptl_absorpt_coefficient_mu     0.236
_exptl_absorpt_correction_type     multi-scan
_exptl_absorpt_process_details     '(SADABS; Bruker, 2007)'
_exptl_absorpt_correction_T_min     0.9370
_exptl_absorpt_correction_T_max     0.9883
_exptl_special_details
;
Spectroscopic data for the title compound:
IR (KBr, cm^-1^) 3354, 2810, 2537, 1673, 1284, 1194, 882, 747, 541. ^1^H NMR
(500 MHz, DMSO-d~6~) 7.07 (d, ^3^J~HH~ = 7.3 Hz, 1 H), 7.30 (d, ^3^J~HH~ = 8.0
Hz, 1 H), 7.36 (t, ^3^J~HH~ = 7.8 Hz, 1 H), 7.52 (d, ^3^J~HH~ = 16.2 Hz, 1 H),
7.80--7.68 (m, 3H), 7.98 (d, ^3^J~HH~ = 8.0 Hz, 2 H), 8.13--8.07 (m, 1H), 8.21
(d, ^3^J~HH~ = 8.5 Hz, 1 H), 9.39 (br s, 1 H). ^13^C NMR (126 MHz, DMSO-d~6~)
110.9, 117.4, 120.9, 126.9, 127.1, 127.7, 129.2, 129.8, 130.1, 130.4, 133.1,
136.4, 140.6, 152.8, 152.9, 167.0.
;
_diffrn_ambient_temperature     173(2)
_diffrn_radiation_type     MoK\a
_diffrn_radiation_wavelength     0.71073
_diffrn_radiation_source     'fine-focus sealed tube'
_diffrn_radiation_monochromator     graphite
_diffrn_measurement_device_type     'Bruker APEXII CCD area-detector'
_diffrn_measurement_method     'phi and omega scans'
_diffrn_detector_area_resol_mean     ?
_diffrn_reflns_number     19296
_diffrn_reflns_av_R_equivalents     0.0215
_diffrn_reflns_av_sigmaI/netI     0.0180
_diffrn_reflns_theta_min     2.27
_diffrn_reflns_theta_max     26.10
_diffrn_reflns_theta_full     26.10
_diffrn_measured_fraction_theta_max     0.997
_diffrn_measured_fraction_theta_full     0.997
_diffrn_reflns_limit_h_min     -11
_diffrn_reflns_limit_h_max     11
_diffrn_reflns_limit_k_min     -12
_diffrn_reflns_limit_k_max     12
_diffrn_reflns_limit_l_min     -13
_diffrn_reflns_limit_l_max     13
_diffrn_standards_number     ?
_diffrn_standards_interval_count     ?
_diffrn_standards_interval_time     ?
_refine_special_details
;
Refinement of <i>F</i>^2^ against ALL reflections. The weighted <i>R</i>-factor
<i>wR</i> and goodness of fit <i>S</i> are based on <i>F</i>^2^, conventional
<i>R</i>-factors <i>R</i> are based on <i>F</i>, with <i>F</i> set to zero for
negative <i>F</i>^2^. The threshold expression of <i>F</i>^2^ >
\s(<i>F</i>^2^) is used only for calculating <i>R</i>-factors(gt) <i>etc</i>.
and is not relevant to the choice of reflections for refinement.
<i>R</i>-factors based on <i>F</i>^2^ are statistically about twice as large
as those based on <i>F</i>, and <i>R</i>- factors based on ALL data will be
even larger.
;
_reflns_number_total     3596
_reflns_number_gt     2790
_reflns_threshold_expression     I>2sigma(I)
_refine_ls_structure_factor_coef     Fsqd
_refine_ls_matrix_type     full
_refine_ls_R_factor_all     0.0638
_refine_ls_R_factor_gt     0.0478
_refine_ls_wR_factor_gt     0.1384
_refine_ls_wR_factor_ref     0.1469
_refine_ls_goodness_of_fit_ref     1.104
_refine_ls_restrained_S_all     1.104
_refine_ls_number_reflns     3596
_refine_ls_number_parameters     243
_refine_ls_number_restraints     0
_refine_ls_hydrogen_treatment     mixed
_refine_ls_weighting_scheme     calc
_refine_ls_weighting_details
         'calc w=1/[\s^2^(Fo^2^)+(0.0792P)^2^+0.2177P] where P=(Fo^2^+2Fc^2^)/3'
_atom_sites_solution_hydrogens     geom
_atom_sites_solution_primary     direct
_atom_sites_solution_secondary     difmap
_refine_ls_shift/su_max     0.001
_refine_ls_shift/su_mean     0.000
_refine_diff_density_max     0.427
_refine_diff_density_min     -0.324
_refine_ls_extinction_method     none
_refine_ls_extinction_coef     ?
loop_
    _atom_type_symbol
    _atom_type_description
    _atom_type_scat_dispersion_real
    _atom_type_scat_dispersion_imag
    _atom_type_scat_source
    'C' 'C' 0.0033 0.0016
                         'International Tables Vol C Tables 4.2.6.8 and 6.1.1.4'
    'H' 'H' 0.0000 0.0000
                         'International Tables Vol C Tables 4.2.6.8 and 6.1.1.4'
    'N' 'N' 0.0061 0.0033
                         'International Tables Vol C Tables 4.2.6.8 and 6.1.1.4'
    'O' 'O' 0.0106 0.0060
                         'International Tables Vol C Tables 4.2.6.8 and 6.1.1.4'
    'Cl' 'Cl' 0.1484 0.1585
                         'International Tables Vol C Tables 4.2.6.8 and 6.1.1.4'
_computing_data_collection     'APEX2 (Bruker, 2007)'
_computing_cell_refinement     'SAINT (Bruker, 2007)'
_computing_data_reduction     'SAINT (Bruker, 2007)'
_computing_structure_solution     'SHELXS97 (Sheldrick, 2008)'
_computing_structure_refinement     'SHELXL97 (Sheldrick, 2008)'
_computing_molecular_graphics     'ORTEP-3 for Windows (Farrugia, 2012)'
_computing_publication_material     'SHELXTL (Sheldrick, 2008)'
loop_
    _atom_site_type_symbol
    _atom_site_label
    _atom_site_fract_x
    _atom_site_fract_y
    _atom_site_fract_z
    _atom_site_U_iso_or_equiv
    _atom_site_adp_type
    _atom_site_calc_flag
    _atom_site_refinement_flags
    _atom_site_occupancy
    _atom_site_symmetry_multiplicity
    _atom_site_disorder_assembly
    _atom_site_disorder_group
    O O1 0.43522(18) -0.02294(17) 1.40451(15) 0.0570(4) Uani d . 1 1 . .
    H H1 0.4203 -0.0953 1.4778 0.085 Uiso calc R 1 1 . .
    O O2 1.15248(18) 1.03920(17) 0.62269(16) 0.0589(4) Uani d . 1 1 . .
    H H2A 1.2170 1.0978 0.6095 0.088 Uiso calc R 1 1 . .
    O O3 1.1812(2) 0.9480(2) 0.83527(18) 0.0734(5) Uani d . 1 1 . .
    N N1 0.49743(17) 0.17149(17) 1.14211(16) 0.0368(4) Uani d . 1 1 . .
    H H1A 0.534(2) 0.175(2) 1.210(2) 0.040(5) Uiso d . 1 1 . .
    C C1 0.3645(2) -0.0445(2) 1.3210(2) 0.0424(5) Uani d . 1 1 . .
    C C2 0.2652(2) -0.1571(2) 1.3597(2) 0.0483(5) Uani d . 1 1 . .
    H H2 0.2427 -0.2267 1.4500 0.058 Uiso calc R 1 1 . .
    C C3 0.1975(2) -0.1685(2) 1.2652(2) 0.0507(5) Uani d . 1 1 . .
    H H3 0.1303 -0.2460 1.2942 0.061 Uiso calc R 1 1 . .
    C C4 0.2263(2) -0.0699(2) 1.1318(2) 0.0467(5) Uani d . 1 1 . .
    H H4 0.1795 -0.0797 1.0706 0.056 Uiso calc R 1 1 . .
    C C5 0.3287(2) 0.0480(2) 1.0878(2) 0.0397(4) Uani d . 1 1 . .
    C C6 0.3686(2) 0.1561(2) 0.9524(2) 0.0443(5) Uani d . 1 1 . .
    H H6 0.3251 0.1523 0.8866 0.053 Uiso calc R 1 1 . .
    C C7 0.4694(2) 0.2659(2) 0.9156(2) 0.0436(5) Uani d . 1 1 . .
    H H7 0.4935 0.3365 0.8258 0.052 Uiso calc R 1 1 . .
    C C8 0.5372(2) 0.2725(2) 1.0140(2) 0.0376(4) Uani d . 1 1 . .
    C C9 0.39677(19) 0.0587(2) 1.1840(2) 0.0369(4) Uani d . 1 1 . .
    C C10 0.6483(2) 0.3809(2) 0.9871(2) 0.0393(4) Uani d . 1 1 . .
    H H10 0.6877 0.3711 1.0596 0.047 Uiso calc R 1 1 . .
    C C11 0.6986(2) 0.4928(2) 0.8682(2) 0.0431(5) Uani d . 1 1 . .
    H H11 0.6599 0.5016 0.7956 0.052 Uiso calc R 1 1 . .
    C C12 0.8098(2) 0.6041(2) 0.8404(2) 0.0391(4) Uani d . 1 1 . .
    C C13 0.8669(2) 0.6107(2) 0.9430(2) 0.0425(5) Uani d . 1 1 . .
    H H13 0.8355 0.5419 1.0330 0.051 Uiso calc R 1 1 . .
    C C14 0.9701(2) 0.7191(2) 0.9123(2) 0.0461(5) Uani d . 1 1 . .
    H H14 1.0076 0.7224 0.9819 0.055 Uiso calc R 1 1 . .
    C C15 1.0182(2) 0.8230(2) 0.7788(2) 0.0399(4) Uani d . 1 1 . .
    C C16 0.9616(2) 0.8162(2) 0.6766(2) 0.0477(5) Uani d . 1 1 . .
    H H16 0.9934 0.8847 0.5865 0.057 Uiso calc R 1 1 . .
    C C17 0.8583(2) 0.7086(2) 0.7072(2) 0.0495(5) Uani d . 1 1 . .
    H H17 0.8205 0.7061 0.6375 0.059 Uiso calc R 1 1 . .
    C C18 1.1257(2) 0.9416(2) 0.7505(2) 0.0455(5) Uani d . 1 1 . .
    Cl Cl1 0.59814(7) 0.30785(6) 0.33293(5) 0.0594(2) Uani d . 1 1 . .
    O O1G 0.3141(2) 0.2791(2) 0.5512(3) 0.1029(8) Uani d . 1 1 . .
    H H1G 0.3894 0.2874 0.4923 0.154 Uiso calc R 1 1 . .
    C C1G 0.2941(4) 0.4036(4) 0.5760(4) 0.1012(11) Uani d . 1 1 . .
    H H1G2 0.3073 0.4879 0.4886 0.121 Uiso calc R 1 1 . .
    H H1G3 0.3670 0.4134 0.6192 0.121 Uiso calc R 1 1 . .
    C C2G 0.1559(4) 0.4111(5) 0.6627(5) 0.1184(14) Uani d . 1 1 . .
    H H1G1 0.0847 0.4259 0.6120 0.178 Uiso calc R 1 1 . .
    H H2G1 0.1567 0.4928 0.6917 0.178 Uiso calc R 1 1 . .
    H H3G1 0.1340 0.3195 0.7422 0.178 Uiso calc R 1 1 . .
loop_
    _atom_site_aniso_label
    _atom_site_aniso_U_11
    _atom_site_aniso_U_22
    _atom_site_aniso_U_33
    _atom_site_aniso_U_12
    _atom_site_aniso_U_13
    _atom_site_aniso_U_23
    O1 0.0750(11) 0.0517(9) 0.0382(8) -0.0226(8) -0.0202(8) -0.0028(6)
    O2 0.0669(10) 0.0514(9) 0.0479(9) -0.0268(7) -0.0149(8) -0.0029(7)
    O3 0.0867(13) 0.0795(12) 0.0550(10) -0.0318(10) -0.0257(9) -0.0160(9)
    N1 0.0391(9) 0.0365(8) 0.0340(9) -0.0044(6) -0.0107(7) -0.0107(7)
    C1 0.0451(11) 0.0391(10) 0.0423(11) -0.0050(8) -0.0097(9) -0.0147(9)
    C2 0.0514(12) 0.0394(10) 0.0458(12) -0.0106(9) -0.0069(10) -0.0089(9)
    C3 0.0465(12) 0.0426(11) 0.0620(14) -0.0123(9) -0.0104(10) -0.0186(10)
    C4 0.0429(11) 0.0488(11) 0.0552(13) -0.0033(9) -0.0171(10) -0.0232(10)
    C5 0.0368(10) 0.0375(10) 0.0440(11) 0.0018(8) -0.0094(9) -0.0152(8)
    C6 0.0444(11) 0.0506(11) 0.0417(11) 0.0014(9) -0.0176(9) -0.0173(9)
    C7 0.0462(11) 0.0449(11) 0.0349(10) -0.0007(9) -0.0119(9) -0.0083(8)
    C8 0.0372(10) 0.0351(9) 0.0370(10) 0.0009(8) -0.0068(8) -0.0115(8)
    C9 0.0348(10) 0.0327(9) 0.0425(11) -0.0020(7) -0.0072(8) -0.0145(8)
    C10 0.0403(10) 0.0372(9) 0.0369(10) -0.0044(8) -0.0094(8) -0.0096(8)
    C11 0.0483(11) 0.0388(10) 0.0396(11) -0.0030(8) -0.0125(9) -0.0103(8)
    C12 0.0425(11) 0.0331(9) 0.0370(10) 0.0004(8) -0.0096(8) -0.0085(8)
    C13 0.0463(11) 0.0387(10) 0.0331(10) -0.0005(8) -0.0095(9) -0.0034(8)
    C14 0.0488(12) 0.0470(11) 0.0377(11) -0.0033(9) -0.0132(9) -0.0086(9)
    C15 0.0387(10) 0.0348(10) 0.0401(11) -0.0019(8) -0.0077(8) -0.0086(8)
    C16 0.0594(13) 0.0412(10) 0.0331(10) -0.0135(9) -0.0080(9) -0.0039(8)
    C17 0.0622(13) 0.0466(11) 0.0363(11) -0.0144(10) -0.0146(10) -0.0079(9)
    C18 0.0451(11) 0.0444(11) 0.0439(12) -0.0060(9) -0.0093(9) -0.0133(9)
    Cl1 0.0853(5) 0.0497(3) 0.0408(3) -0.0215(3) -0.0166(3) -0.0102(2)
    O1G 0.0707(13) 0.0620(12) 0.160(2) -0.0253(10) 0.0134(13) -0.0484(14)
    C2G 0.083(2) 0.107(3) 0.166(4) -0.020(2) -0.002(2) -0.069(3)
    C1G 0.125(3) 0.080(2) 0.099(3) -0.030(2) -0.002(2) -0.0457(19)
_geom_special_details
;
All e.s.d.'s (except the e.s.d. in the dihedral angle between two l.s. planes)
are estimated using the full covariance matrix. The cell e.s.d.'s are taken
into account individually in the estimation of e.s.d.'s in distances, angles
and torsion angles; correlations between e.s.d.'s in cell parameters are only
used when they are defined by crystal symmetry. An approximate (isotropic)
treatment of cell e.s.d.'s is used for estimating e.s.d.'s involving l.s.
planes.
;
loop_
    _geom_bond_atom_site_label_1
    _geom_bond_atom_site_label_2
    _geom_bond_site_symmetry_2
    _geom_bond_distance
    _geom_bond_publ_flag
    O1 C1 . 1.349(2) ?
    O1 H1 . 0.8200 ?
    O2 C18 . 1.314(2) ?
    O2 H2A . 0.8200 ?
    O3 C18 . 1.201(3) ?
    N1 C8 . 1.330(2) ?
    N1 C9 . 1.372(2) ?
    N1 H1A . 0.91(2) ?
    C1 C2 . 1.368(3) ?
    C1 C9 . 1.404(3) ?
    C2 C3 . 1.391(3) ?
    C2 H2 . 0.9300 ?
    C3 C4 . 1.362(3) ?
    C3 H3 . 0.9300 ?
    C4 C5 . 1.416(3) ?
    C4 H4 . 0.9300 ?
    C5 C9 . 1.408(3) ?
    C5 C6 . 1.410(3) ?
    C6 C7 . 1.363(3) ?
    C6 H6 . 0.9300 ?
    C7 C8 . 1.413(3) ?
    C7 H7 . 0.9300 ?
    C8 C10 . 1.449(3) ?
    C10 C11 . 1.324(3) ?
    C10 H10 . 0.9300 ?
    C11 C12 . 1.467(3) ?
    C11 H11 . 0.9300 ?
    C12 C17 . 1.387(3) ?
    C12 C13 . 1.389(3) ?
    C13 C14 . 1.383(3) ?
    C13 H13 . 0.9300 ?
    C14 C15 . 1.387(3) ?
    C14 H14 . 0.9300 ?
    C15 C16 . 1.381(3) ?
    C15 C18 . 1.491(3) ?
    C16 C17 . 1.378(3) ?
    C16 H16 . 0.9300 ?
    C17 H17 . 0.9300 ?
    O1G C1G . 1.327(4) ?
    O1G H1G . 0.8200 ?
    C2G C1G . 1.438(5) ?
    C2G H1G1 . 0.9600 ?
    C2G H2G1 . 0.9600 ?
    C2G H3G1 . 0.9600 ?
    C1G H1G2 . 0.9700 ?
    C1G H1G3 . 0.9700 ?
loop_
    _geom_angle_atom_site_label_1
    _geom_angle_atom_site_label_2
    _geom_angle_atom_site_label_3
    _geom_angle_site_symmetry_1
    _geom_angle_site_symmetry_3
    _geom_angle
    _geom_angle_publ_flag
    C1 O1 H1 . . 109.5 ?
    C18 O2 H2A . . 109.5 ?
    C8 N1 C9 . . 124.01(17) ?
    C8 N1 H1A . . 121.1(13) ?
    C9 N1 H1A . . 114.8(13) ?
    O1 C1 C2 . . 125.27(19) ?
    O1 C1 C9 . . 116.19(16) ?
    C2 C1 C9 . . 118.54(18) ?
    C1 C2 C3 . . 120.6(2) ?
    C1 C2 H2 . . 119.7 ?
    C3 C2 H2 . . 119.7 ?
    C4 C3 C2 . . 122.17(18) ?
    C4 C3 H3 . . 118.9 ?
    C2 C3 H3 . . 118.9 ?
    C3 C4 C5 . . 118.84(19) ?
    C3 C4 H4 . . 120.6 ?
    C5 C4 H4 . . 120.6 ?
    C9 C5 C6 . . 117.21(17) ?
    C9 C5 C4 . . 118.65(18) ?
    C6 C5 C4 . . 124.13(18) ?
    C7 C6 C5 . . 121.48(18) ?
    C7 C6 H6 . . 119.3 ?
    C5 C6 H6 . . 119.3 ?
    C6 C7 C8 . . 119.97(18) ?
    C6 C7 H7 . . 120.0 ?
    C8 C7 H7 . . 120.0 ?
    N1 C8 C7 . . 118.15(17) ?
    N1 C8 C10 . . 116.55(17) ?
    C7 C8 C10 . . 125.30(18) ?
    N1 C9 C1 . . 119.67(17) ?
    N1 C9 C5 . . 119.15(17) ?
    C1 C9 C5 . . 121.18(17) ?
    C11 C10 C8 . . 125.54(19) ?
    C11 C10 H10 . . 117.2 ?
    C8 C10 H10 . . 117.2 ?
    C10 C11 C12 . . 125.94(19) ?
    C10 C11 H11 . . 117.0 ?
    C12 C11 H11 . . 117.0 ?
    C17 C12 C13 . . 118.51(18) ?
    C17 C12 C11 . . 119.03(18) ?
    C13 C12 C11 . . 122.45(18) ?
    C14 C13 C12 . . 120.38(18) ?
    C14 C13 H13 . . 119.8 ?
    C12 C13 H13 . . 119.8 ?
    C13 C14 C15 . . 120.72(19) ?
    C13 C14 H14 . . 119.6 ?
    C15 C14 H14 . . 119.6 ?
    C16 C15 C14 . . 118.88(18) ?
    C16 C15 C18 . . 121.90(18) ?
    C14 C15 C18 . . 119.19(18) ?
    C17 C16 C15 . . 120.46(18) ?
    C17 C16 H16 . . 119.8 ?
    C15 C16 H16 . . 119.8 ?
    C16 C17 C12 . . 121.04(19) ?
    C16 C17 H17 . . 119.5 ?
    C12 C17 H17 . . 119.5 ?
    O3 C18 O2 . . 123.57(19) ?
    O3 C18 C15 . . 123.85(19) ?
    O2 C18 C15 . . 112.58(17) ?
    C1G O1G H1G . . 109.5 ?
    C1G C2G H1G1 . . 109.5 ?
    C1G C2G H2G1 . . 109.5 ?
    H1G1 C2G H2G1 . . 109.5 ?
    C1G C2G H3G1 . . 109.5 ?
    H1G1 C2G H3G1 . . 109.5 ?
    H2G1 C2G H3G1 . . 109.5 ?
    O1G C1G C2G . . 114.6(3) ?
    O1G C1G H1G2 . . 108.6 ?
    C2G C1G H1G2 . . 108.6 ?
    O1G C1G H1G3 . . 108.6 ?
    C2G C1G H1G3 . . 108.6 ?
    H1G2 C1G H1G3 . . 107.6 ?
loop_
    _geom_torsion_atom_site_label_1
    _geom_torsion_atom_site_label_2
    _geom_torsion_atom_site_label_3
    _geom_torsion_atom_site_label_4
    _geom_torsion_site_symmetry_1
    _geom_torsion_site_symmetry_2
    _geom_torsion_site_symmetry_3
    _geom_torsion_site_symmetry_4
    _geom_torsion
    _geom_torsion_publ_flag
    O1 C1 C2 C3 . . . . 179.5(2) ?
    C9 C1 C2 C3 . . . . -0.1(3) ?
    C1 C2 C3 C4 . . . . 0.0(3) ?
    C2 C3 C4 C5 . . . . 0.1(3) ?
    C3 C4 C5 C9 . . . . -0.1(3) ?
    C3 C4 C5 C6 . . . . 179.41(19) ?
    C9 C5 C6 C7 . . . . 0.4(3) ?
    C4 C5 C6 C7 . . . . -179.11(19) ?
    C5 C6 C7 C8 . . . . 0.5(3) ?
    C9 N1 C8 C7 . . . . 1.6(3) ?
    C9 N1 C8 C10 . . . . -178.12(16) ?
    C6 C7 C8 N1 . . . . -1.4(3) ?
    C6 C7 C8 C10 . . . . 178.26(18) ?
    C8 N1 C9 C1 . . . . 178.55(17) ?
    C8 N1 C9 C5 . . . . -0.8(3) ?
    O1 C1 C9 N1 . . . . 1.2(3) ?
    C2 C1 C9 N1 . . . . -179.14(18) ?
    O1 C1 C9 C5 . . . . -179.47(17) ?
    C2 C1 C9 C5 . . . . 0.2(3) ?
    C6 C5 C9 N1 . . . . -0.3(3) ?
    C4 C5 C9 N1 . . . . 179.25(16) ?
    C6 C5 C9 C1 . . . . -179.57(18) ?
    C4 C5 C9 C1 . . . . -0.1(3) ?
    N1 C8 C10 C11 . . . . -177.52(19) ?
    C7 C8 C10 C11 . . . . 2.8(3) ?
    C8 C10 C11 C12 . . . . 179.21(18) ?
    C10 C11 C12 C17 . . . . 175.4(2) ?
    C10 C11 C12 C13 . . . . -5.7(3) ?
    C17 C12 C13 C14 . . . . -0.2(3) ?
    C11 C12 C13 C14 . . . . -179.04(18) ?
    C12 C13 C14 C15 . . . . 0.0(3) ?
    C13 C14 C15 C16 . . . . -0.2(3) ?
    C13 C14 C15 C18 . . . . 177.77(18) ?
    C14 C15 C16 C17 . . . . 0.4(3) ?
    C18 C15 C16 C17 . . . . -177.4(2) ?
    C15 C16 C17 C12 . . . . -0.6(3) ?
    C13 C12 C17 C16 . . . . 0.5(3) ?
    C11 C12 C17 C16 . . . . 179.4(2) ?
    C16 C15 C18 O3 . . . . -177.2(2) ?
    C14 C15 C18 O3 . . . . 5.0(3) ?
    C16 C15 C18 O2 . . . . 3.2(3) ?
    C14 C15 C18 O2 . . . . -174.63(18) ?
loop_
    _geom_hbond_atom_site_label_D
    _geom_hbond_atom_site_label_H
    _geom_hbond_atom_site_label_A
    _geom_hbond_site_symmetry_A
    _geom_hbond_distance_DH
    _geom_hbond_distance_HA
    _geom_hbond_distance_DA
    _geom_hbond_angle_DHA
    N1 H1A O1 1_555 0.91(2) 2.27(2) 2.678(2) 107(2)
    O1 H1 Cl1 2_657 0.82 2.26 3.0780(16) 173
    N1 H1A Cl1 1_556 0.91(2) 2.38(2) 3.2087(18) 151(2)
    O1G H1G Cl1 1_555 0.82 2.26 3.076(3) 179
    O2 H2A O1G 1_665 0.82 1.85 2.634(3) 159
    C4 H4 O3 1_445 0.93 2.46 3.295(3) 150
    C10 H10 Cl1 1_556 0.93 2.69 3.446(2) 138
_iucr_refine_instructions_details
;
TITL Nisc_4a_0m in P-1
CELL 0.71073   9.6841   9.7030  10.8456  67.516  74.957  86.249
ZERR    2.00   0.0002   0.0002   0.0003   0.001   0.001   0.001
LATT 1
SFAC C  H  N  O  Cl
UNIT 40  40  2  8  2
OMIT 2 4 0
OMIT 0 -1 4
OMIT 3 3 1
OMIT 1 -2 5
OMIT 5 0 3
OMIT 1 -1 3
OMIT 0 52.2
L.S. 10
ACTA
BOND $H
FMAP 2
PLAN 20
SIZE 0.28 0.19 0.05
MPLA 3 C18 O2 O3
MPLA 6 C12 C13 C14 C15 C16 C17
MPLA 10 N1 C1 C2 C3 C4 C5 C6 C7 C8 C9
WPDB
CONF
FREE C8   H1
FREE C9   H1
WGHT   0.079200   0.217700
FVAR 0.518320
TEMP 25
MOLE 1
O1     4   0.435218  -0.022945   1.404508  11.000000   0.074990 =
           0.051710   0.038180  -0.002780  -0.020220  -0.022650
AFIX 147
H1     2   0.420350  -0.095315   1.477783  11.000000  -1.500000
AFIX 0
O2     4   1.152479   1.039196   0.622691  11.000000   0.066920 =
           0.051430   0.047900  -0.002850  -0.014890  -0.026820
AFIX 147
H2A    2   1.217025   1.097791   0.609521  11.000000  -1.500000
AFIX 0
O3     4   1.181230   0.948049   0.835266  11.000000   0.086740 =
           0.079460   0.054980  -0.015960  -0.025720  -0.031790
N1     3   0.497428   0.171492   1.142109  11.000000   0.039080 =
           0.036490   0.034050  -0.010690  -0.010660  -0.004370
C1     1   0.364541  -0.044537   1.320961  11.000000   0.045120 =
           0.039140   0.042310  -0.014680  -0.009650  -0.005050
C2     1   0.265165  -0.157110   1.359678  11.000000   0.051380 =
           0.039430   0.045750  -0.008930  -0.006860  -0.010580
AFIX 43
H2     2   0.242663  -0.226659   1.449971  11.000000  -1.200000
AFIX 0
C3     1   0.197470  -0.168499   1.265229  11.000000   0.046510 =
           0.042560   0.061980  -0.018650  -0.010430  -0.012290
AFIX 43
H3     2   0.130317  -0.246041   1.294187  11.000000  -1.200000
AFIX 0
C4     1   0.226298  -0.069863   1.131806  11.000000   0.042940 =
           0.048770   0.055180  -0.023230  -0.017150  -0.003280
AFIX 43
H4     2   0.179531  -0.079730   1.070621  11.000000  -1.200000
AFIX 0
C5     1   0.328710   0.047981   1.087844  11.000000   0.036790 =
           0.037540   0.044040  -0.015150  -0.009430   0.001810
C6     1   0.368592   0.156068   0.952371  11.000000   0.044430 =
           0.050560   0.041730  -0.017330  -0.017620   0.001400
AFIX 43
H6     2   0.325133   0.152312   0.886605  11.000000  -1.200000
AFIX 0
C7     1   0.469374   0.265905   0.915629  11.000000   0.046200 =
           0.044870   0.034850  -0.008330  -0.011880  -0.000710
AFIX 43
H7     2   0.493510   0.336482   0.825822  11.000000  -1.200000
AFIX 0
C8     1   0.537207   0.272534   1.014045  11.000000   0.037160 =
           0.035120   0.036990  -0.011460  -0.006760   0.000870
C9     1   0.396772   0.058729   1.183993  11.000000   0.034780 =
           0.032710   0.042450  -0.014510  -0.007160  -0.001990
C10    1   0.648348   0.380935   0.987118  11.000000   0.040250 =
           0.037200   0.036890  -0.009580  -0.009420  -0.004400
AFIX 43
H10    2   0.687693   0.371056   1.059573  11.000000  -1.200000
AFIX 0
C11    1   0.698612   0.492809   0.868159  11.000000   0.048300 =
           0.038770   0.039590  -0.010300  -0.012450  -0.003000
AFIX 43
H11    2   0.659911   0.501642   0.795573  11.000000  -1.200000
AFIX 0
C12    1   0.809795   0.604133   0.840373  11.000000   0.042480 =
           0.033140   0.036980  -0.008550  -0.009580   0.000430
C13    1   0.866893   0.610730   0.943042  11.000000   0.046290 =
           0.038690   0.033080  -0.003380  -0.009510  -0.000530
AFIX 43
H13    2   0.835541   0.541859   1.033010  11.000000  -1.200000
AFIX 0
C14    1   0.970077   0.719092   0.912281  11.000000   0.048820 =
           0.047050   0.037710  -0.008630  -0.013250  -0.003300
AFIX 43
H14    2   1.007612   0.722398   0.981852  11.000000  -1.200000
AFIX 0
C15    1   1.018242   0.822952   0.778765  11.000000   0.038720 =
           0.034840   0.040060  -0.008610  -0.007710  -0.001870
C16    1   0.961597   0.816187   0.676611  11.000000   0.059370 =
           0.041150   0.033130  -0.003940  -0.008050  -0.013490
AFIX 43
H16    2   0.993394   0.884699   0.586545  11.000000  -1.200000
AFIX 0
C17    1   0.858309   0.708633   0.707234  11.000000   0.062190 =
           0.046650   0.036260  -0.007950  -0.014610  -0.014440
AFIX 43
H17    2   0.820531   0.706066   0.637542  11.000000  -1.200000
AFIX 0
C18    1   1.125698   0.941590   0.750521  11.000000   0.045070 =
           0.044360   0.043920  -0.013290  -0.009280  -0.006000
MOLE 2
Cl1    5   0.598139   0.307845   0.332933  11.000000   0.085270 =
           0.049680   0.040810  -0.010220  -0.016640  -0.021540
MOLE 3
O1G    4   0.314126   0.279104   0.551222  11.000000   0.070690 =
           0.062010   0.159990  -0.048360   0.013450  -0.025310
AFIX 147
H1G    2   0.389382   0.287419   0.492314  11.000000  -1.500000
AFIX 0
C2G    1   0.155869   0.411078   0.662668  11.000000   0.083050 =
           0.107340   0.166410  -0.069410  -0.001550  -0.020440
AFIX 137
H1G1   2   0.084673   0.425905   0.611977  11.000000  -1.500000
H2G1   2   0.156665   0.492800   0.691745  11.000000  -1.500000
H3G1   2   0.133966   0.319500   0.742155  11.000000  -1.500000
AFIX 0
C1G    1   0.294132   0.403632   0.575978  11.000000   0.124580 =
           0.080290   0.098550  -0.045730  -0.001800  -0.029850
AFIX 23
H1G2   2   0.307284   0.487876   0.488604  11.000000  -1.200000
H1G3   2   0.366962   0.413437   0.619211  11.000000  -1.200000
AFIX 0
H1A    2   0.534364   0.174820   1.209857  11.000000   0.039540
HKLF 4
END
;
data_New_Global_Publ_Block
_journal_date_recd_electronic     2013-10-29
_journal_date_accepted     2013-11-05
_journal_name_full     'Acta Crystallographica, Section E'
_journal_year     2013
_journal_volume     69
_journal_issue     12
_journal_page_first     o1773
_journal_page_last     o1774
_journal_paper_category     QO
_journal_paper_doi     10.1107/S1600536813030274
_journal_coeditor_code     SU2663
_publ_contact_author_name     'Edwin Weber'
_publ_contact_author_address
;
Institut f\"ur Organische Chemie
TU Bergakademie Freiberg
Leipziger Strasse 29
D-09596 Freiberg/Sachsen
Germany
;
_publ_contact_author_email     'edwin.weber@chemie-tu.freiberg.de'
_publ_contact_author_fax     '+493731393170'
_publ_contact_author_phone     '+493731392386'
_publ_section_title
;
(<i>E</i>)-2-[2-(4-Carboxyphenyl)ethenyl]-8-hydroxyquinolin-1-ium chloride
ethanol monosolvate
;
loop_
    _publ_author_name
    _publ_author_footnote
    _publ_author_address
    'Schulze, Mathias M.' .
;
Institut f\"ur Organische Chemie
TU Bergakademie Freiberg
Leipziger Strasse 29
D-09596 Freiberg/Sachsen
Germany
;
    'Seichter, Wilhelm' .
;
Institut f\"ur Organische Chemie
TU Bergakademie Freiberg
Leipziger Strasse 29
D-09596 Freiberg/Sachsen
Germany
;
    'Weber, Edwin' .
;
Institut f\"ur Organische Chemie
TU Bergakademie Freiberg
Leipziger Strasse 29
D-09596 Freiberg/Sachsen
Germany
;
_publ_section_synopsis     .
