# Supplementary material for: (E)-2-[2-(4-Carb­oxy­phen­yl)ethen­yl]-8-hydroxy­quinolin-1-ium chloride ethanol monosolvate
Source: Acta Crystallogr Sect E Struct Rep Online. 2013 Nov 13;69(Pt 12):o1773–4. doi: 10.1107/S1600536813030274 (PMC3885045; doi:10.1107/S1600536813030274)
Supplement: Supplementary file 2 [file e-69-o1773-Isup2.hkl]

# 
# h,k,l, Fc-squared, Fo-squared, sigma(Fo-squared) and status flag 
# 
data_I
_shelx_title ' Nisc_4a_0m in P-1' 
_shelx_refln_list_code          4 
_shelx_F_calc_maximum      184.47 
_exptl_crystal_F_000       392.00 
_reflns_d_resolution_high  0.8078 
 
loop_ 
 _symmetry_equiv_pos_as_xyz 
 'x, y, z' 
 '-x, -y, -z' 
 
_cell_length_a     9.6841 
_cell_length_b     9.7030 
_cell_length_c    10.8456 
_cell_angle_alpha  67.516 
_cell_angle_beta   74.957 
_cell_angle_gamma  86.249 
 
_shelx_F_squared_multiplier     1.000 
 
loop_ 
 _refln_index_h 
 _refln_index_k 
 _refln_index_l 
 _refln_F_squared_calc 
 _refln_F_squared_meas 
 _refln_F_squared_sigma 
 _refln_observed_status 
   2   0   0      171.11      157.57      1.10 o 
   3   0   0      105.85      141.69      1.19 o 
   4   0   0      534.68      547.86      3.26 o 
   5   0   0      279.60      273.22      2.16 o 
   6   0   0      523.72      541.93      3.88 o 
   7   0   0       43.42       38.39      1.38 o 
   8   0   0       14.63       13.46      0.93 o 
   9   0   0        5.80        6.58      1.38 o 
  10   0   0        0.67        0.27      1.36 o 
  11   0   0        6.55        6.91      1.67 o 
 -11   1   0        0.80        2.99      1.86 o 
 -10   1   0        0.06        0.00      1.31 o 
  -9   1   0       14.00       12.72      1.58 o 
  -8   1   0       37.74       33.44      1.56 o 
  -7   1   0       43.07       42.17      0.98 o 
  -6   1   0       54.30       52.97      1.02 o 
  -5   1   0        3.23        2.88      0.45 o 
  -4   1   0      520.60      537.40      3.69 o 
  -3   1   0      229.98      175.17      1.35 o 
  -2   1   0     1529.13     1516.04      7.79 o 
  -1   1   0        2.71        0.00      0.29 o 
   0   1   0     2184.96     2199.91     45.05 o 
   1   1   0      129.80      120.28      0.73 o 
   2   1   0      380.47      477.09      2.68 o 
   3   1   0      221.67      192.22      1.54 o 
   4   1   0      529.08      547.61      3.60 o 
   5   1   0      795.40      838.74      5.34 o 
   6   1   0       70.24       69.95      1.23 o 
   7   1   0      258.54      265.72      2.47 o 
   8   1   0        8.51        8.97      0.85 o 
   9   1   0        3.80        1.69      1.20 o 
  10   1   0        3.65        6.41      1.49 o 
  11   1   0        1.28        0.00      1.38 o 
 -11   2   0        9.19        9.44      2.16 o 
 -10   2   0        5.07        6.14      1.91 o 
  -9   2   0        2.04        2.87      1.33 o 
  -8   2   0       16.47       15.99      1.08 o 
  -7   2   0       13.19       14.03      0.79 o 
  -6   2   0       66.92       59.37      1.14 o 
  -5   2   0        8.66        9.03      0.56 o 
  -4   2   0      138.75      163.12      1.65 o 
  -3   2   0      282.23      288.26      2.13 o 
  -2   2   0    12141.43    13218.02     72.36 o 
  -1   2   0      750.17      727.69      4.00 o 
   0   2   0       67.65       58.44      0.56 o 
   1   2   0     2676.54     2660.58     38.06 o 
   2   2   0      131.92      174.86      1.22 o 
   3   2   0     1955.21     2135.77     10.91 o 
   4   2   0     1272.46     1576.30      8.30 o 
   5   2   0        8.78       11.44      0.53 o 
   6   2   0       54.48       56.45      1.04 o 
   7   2   0       85.00       84.42      1.46 o 
   8   2   0       11.23       15.68      0.98 o 
   9   2   0        9.89        7.85      1.10 o 
  10   2   0        0.30        0.90      1.20 o 
  11   2   0        2.03        0.90      1.59 o 
 -11   3   0        1.44        2.68      1.99 o 
 -10   3   0       19.01       12.61      2.14 o 
  -9   3   0        1.67        0.70      1.61 o 
  -8   3   0        7.17       10.56      1.79 o 
  -7   3   0       11.95       12.29      0.95 o 
  -6   3   0       28.60       34.23      1.00 o 
  -5   3   0       24.33       18.95      0.77 o 
  -4   3   0     2038.82     2131.81     12.15 o 
  -3   3   0       15.43       19.68      0.82 o 
  -2   3   0        2.29        2.52      0.37 o 
  -1   3   0      396.84      417.76      2.58 o 
   0   3   0     1651.52     1728.54     10.60 o 
   1   3   0      559.82      557.79      4.58 o 
   2   3   0        1.90        0.91      0.25 o 
   3   3   0      414.80      453.48      2.67 o 
   4   3   0      799.84      829.71      4.85 o 
   5   3   0      351.65      345.22      2.54 o 
   6   3   0        9.11        8.31      0.63 o 
   7   3   0      190.22      172.24      2.47 o 
   8   3   0       78.56       67.33      1.51 o 
   9   3   0       39.53       41.21      1.89 o 
  10   3   0        0.74        0.00      1.25 o 
  11   3   0        5.51       10.24      1.91 o 
 -10   4   0        1.16        0.00      1.62 o 
  -9   4   0        0.28        3.15      1.59 o 
  -8   4   0        6.53        4.52      1.19 o 
  -7   4   0      158.10      167.20      2.95 o 
  -6   4   0       26.98       28.14      1.09 o 
  -5   4   0       34.56       40.21      1.01 o 
  -4   4   0      288.79      316.18      2.85 o 
  -3   4   0      234.79      183.98      1.83 o 
  -2   4   0      477.31      436.62      3.20 o 
  -1   4   0      628.26      603.38      3.83 o 
   0   4   0      139.96      154.28      1.21 o 
   1   4   0        0.11        3.89      0.41 o 
   3   4   0      426.56      412.17      2.81 o 
   4   4   0      369.96      394.84      3.00 o 
   5   4   0        3.21        2.09      0.47 o 
   6   4   0       60.11       56.61      1.04 o 
   7   4   0        0.27        0.00      0.66 o 
   8   4   0       40.15       34.85      1.35 o 
   9   4   0        1.41        0.20      1.28 o 
  10   4   0        4.95        5.25      2.07 o 
 -10   5   0        0.05        0.00      2.31 o 
  -9   5   0        4.20        2.90      1.63 o 
  -8   5   0       25.42       27.93      1.88 o 
  -7   5   0        0.37        0.00      0.90 o 
  -6   5   0       55.65       54.72      1.57 o 
  -5   5   0        0.50        0.54      0.59 o 
  -4   5   0       70.53       79.20      1.32 o 
  -3   5   0      105.45      115.00      1.68 o 
  -2   5   0       44.93       45.11      1.09 o 
  -1   5   0      422.68      431.06      3.24 o 
   0   5   0       10.58        5.58      0.30 o 
   1   5   0       63.58       62.48      0.97 o 
   2   5   0       17.49       21.15      0.55 o 
   3   5   0       46.76       50.36      0.81 o 
   4   5   0        0.37        0.64      0.28 o 
   5   5   0        0.14        0.00      0.51 o 
   6   5   0      114.77       96.64      1.78 o 
   7   5   0       44.40       41.90      1.73 o 
   8   5   0       31.39       34.76      1.75 o 
   9   5   0        6.11        9.00      2.27 o 
  10   5   0       14.56       19.18      6.40 o 
  -9   6   0       49.46       45.28      2.84 o 
  -8   6   0       17.98       18.68      2.32 o 
  -7   6   0        1.58        1.04      1.08 o 
  -6   6   0        5.68        5.80      1.02 o 
  -5   6   0        7.25        8.70      0.90 o 
  -4   6   0        0.68        0.07      0.62 o 
  -3   6   0      144.20      149.40      2.01 o 
  -2   6   0       20.04       24.72      0.76 o 
  -1   6   0       49.35       48.59      0.87 o 
   0   6   0       41.90       35.17      0.78 o 
   1   6   0       69.56       62.62      0.85 o 
   2   6   0      170.92      153.74      1.77 o 
   3   6   0        8.79        9.37      0.49 o 
   4   6   0      104.23       92.24      1.47 o 
   5   6   0       12.04        8.75      0.74 o 
   6   6   0       12.54       10.28      0.92 o 
   7   6   0       35.08       36.91      3.92 o 
   8   6   0       28.67       21.47      1.74 o 
   9   6   0        0.02        0.00      1.48 o 
  -9   7   0        0.44        0.00      1.64 o 
  -8   7   0        5.52        1.99      1.67 o 
  -7   7   0        3.71        6.44      1.64 o 
  -6   7   0        0.05        0.00      0.98 o 
  -5   7   0        2.00        2.16      0.80 o 
  -4   7   0      124.32      119.42      1.95 o 
  -3   7   0       18.07       16.52      0.89 o 
  -2   7   0       74.14       67.41      1.62 o 
  -1   7   0      294.22      290.30      2.91 o 
   0   7   0      101.91       98.26      1.50 o 
   1   7   0       23.06       27.00      0.73 o 
   2   7   0       21.99       24.10      0.88 o 
   3   7   0        8.71        4.68      0.59 o 
   4   7   0       60.56       56.48      1.48 o 
   5   7   0       27.26       32.43      1.11 o 
   6   7   0        0.01        0.00      0.95 o 
   7   7   0        1.18        0.19      1.15 o 
   8   7   0        7.70       12.91      1.59 o 
  -8   8   0        3.41        0.60      2.14 o 
  -7   8   0        6.16        6.78      4.26 o 
  -6   8   0        1.96        1.91      1.97 o 
  -5   8   0      129.84      129.61      6.85 o 
  -4   8   0       28.19       30.25      1.63 o 
  -3   8   0        3.19        4.02      1.01 o 
  -2   8   0        1.66        2.46      0.74 o 
  -1   8   0       28.67       34.28      1.15 o 
   0   8   0      222.74      225.68      2.68 o 
   1   8   0       27.31       26.99      0.98 o 
   2   8   0       97.87       97.05      1.55 o 
   3   8   0        1.73        5.33      1.20 o 
   4   8   0        0.07        0.29      1.41 o 
   5   8   0       14.07       17.67      2.20 o 
   6   8   0       27.00       17.38      3.87 o 
   7   8   0       19.80       27.10      4.36 o 
  -7   9   0        0.02        0.00      2.21 o 
  -6   9   0       22.64       18.54      2.56 o 
  -5   9   0        0.00        0.47      1.77 o 
  -4   9   0        2.20        5.48      1.68 o 
  -3   9   0        4.76        7.53      1.68 o 
  -2   9   0        1.05        0.85      1.32 o 
  -1   9   0        2.20        2.01      0.98 o 
   0   9   0      799.80      803.87      8.21 o 
   1   9   0        0.01        0.00      0.72 o 
   2   9   0       38.05       34.95      1.33 o 
   3   9   0       10.30       10.15      1.27 o 
   4   9   0       21.94       21.22      1.41 o 
   5   9   0        4.83        0.04      3.42 o 
   6   9   0      129.98      145.17      8.23 o 
  -5  10   0        1.61        2.81      2.87 o 
  -4  10   0        0.52        0.67      2.33 o 
  -3  10   0       20.53       25.68      2.61 o 
  -2  10   0        9.25       12.10      2.46 o 
  -1  10   0        5.22        3.49      1.13 o 
   0  10   0        0.52        0.52      1.10 o 
   1  10   0        0.54        1.80      1.05 o 
   2  10   0        3.59        4.16      0.87 o 
   3  10   0       60.61       64.35      1.79 o 
   4  10   0        2.19        2.12      1.00 o 
  -1  11   0       14.84       14.96      2.49 o 
   0  11   0        3.74        3.39      1.56 o 
   1  11   0        0.50        3.12      1.20 o 
  -3 -10   1       18.07       23.05      1.74 o 
  -2 -10   1       33.88       35.87      2.51 o 
  -1 -10   1        2.90        1.28      1.17 o 
   0 -10   1       19.28       19.29      1.76 o 
   1 -10   1        9.79        9.53      1.68 o 
   2 -10   1      278.05      263.69      4.83 o 
   3 -10   1        0.42        1.81      1.79 o 
   4 -10   1        0.18        0.09      1.78 o 
  -5  -9   1       66.29       60.00      3.39 o 
  -4  -9   1        6.87        4.88      1.68 o 
  -3  -9   1        7.15       10.22      1.27 o 
  -2  -9   1       31.66       36.71      1.51 o 
  -1  -9   1        2.16        1.92      1.41 o 
   0  -9   1      428.65      415.51      5.84 o 
   1  -9   1      151.05      161.13      3.34 o 
   2  -9   1       69.25       72.01      2.45 o 
   3  -9   1        6.17        8.87      2.53 o 
   4  -9   1        5.46        7.11      1.84 o 
   5  -9   1        2.87        5.11      1.94 o 
   6  -9   1        0.46        0.00      2.66 o 
  -4  -8   1       43.56       38.47      1.94 o 
  -3  -8   1        8.01        8.02      0.88 o 
  -2  -8   1       44.65       44.14      1.33 o 
  -1  -8   1        3.51        4.96      0.79 o 
   0  -8   1       73.83       77.29      1.82 o 
   1  -8   1        1.97        3.55      0.83 o 
   2  -8   1        2.57        3.46      0.87 o 
   3  -8   1        3.36        2.11      1.11 o 
   4  -8   1        0.90        0.05      1.20 o 
   5  -8   1        1.68        1.19      1.70 o 
   6  -8   1       47.56       43.86      3.57 o 
   7  -8   1        1.11        2.50      2.04 o 
   8  -8   1        2.13        1.68      2.16 o 
  -8  -7   1       37.07       49.82      4.02 o 
  -7  -7   1       12.52       15.12      2.35 o 
  -6  -7   1       20.25       15.16      2.00 o 
  -5  -7   1        0.03        0.30      1.07 o 
  -4  -7   1        0.26        1.06      0.79 o 
  -3  -7   1       37.71       36.21      1.22 o 
  -2  -7   1     2608.20     2582.87     20.98 o 
  -1  -7   1       65.12       67.45      1.34 o 
   0  -7   1        0.35        1.07      0.60 o 
   1  -7   1       32.48       31.12      1.16 o 
   2  -7   1       61.48       58.88      1.18 o 
   3  -7   1       41.20       42.75      1.33 o 
   4  -7   1       45.47       45.99      1.46 o 
   5  -7   1        0.02        0.00      0.87 o 
   6  -7   1       35.64       33.04      1.66 o 
   7  -7   1        4.86        3.04      1.62 o 
   8  -7   1        0.62        0.00      1.54 o 
   9  -7   1        2.96        1.55      1.78 o 
  -8  -6   1        0.04        0.27      1.27 o 
  -7  -6   1        0.93        0.00      1.00 o 
  -6  -6   1       84.19       80.92      2.50 o 
  -5  -6   1      133.77      139.53      2.65 o 
  -4  -6   1       84.51       79.05      1.68 o 
  -3  -6   1        0.45        2.22      0.66 o 
  -2  -6   1        1.16        1.08      0.54 o 
  -1  -6   1      132.34      122.34      1.49 o 
   0  -6   1      152.56      146.70      1.60 o 
   1  -6   1       17.06       16.25      0.82 o 
   2  -6   1      154.66      162.83      1.86 o 
   3  -6   1       95.75      107.90      1.74 o 
   4  -6   1        1.49        1.77      0.71 o 
   5  -6   1      124.08      125.66      2.14 o 
   6  -6   1       41.27       39.05      1.82 o 
   7  -6   1        7.07        9.38      1.26 o 
   8  -6   1        0.02        0.00      1.26 o 
   9  -6   1        6.85        6.65      1.93 o 
  -9  -5   1       15.29       13.86      2.14 o 
  -8  -5   1       11.74       12.39      1.60 o 
  -7  -5   1       43.47       49.20      1.88 o 
  -6  -5   1        5.69        5.98      1.00 o 
  -5  -5   1        7.89        7.09      0.64 o 
  -4  -5   1      837.62      810.67      5.90 o 
  -3  -5   1       33.89       32.36      0.72 o 
  -2  -5   1      336.26      285.57      2.62 o 
  -1  -5   1      293.44      275.62      2.17 o 
   0  -5   1        7.74        3.66      0.36 o 
   1  -5   1      162.12      165.86      1.67 o 
   2  -5   1      173.99      184.20      1.92 o 
   3  -5   1        6.03        5.44      0.64 o 
   4  -5   1        5.69        9.60      0.71 o 
   5  -5   1        2.29        3.01      0.71 o 
   6  -5   1        2.43        2.16      0.85 o 
   7  -5   1       11.42        7.02      1.08 o 
   8  -5   1        3.44        5.16      1.41 o 
   9  -5   1        0.97        0.00      1.28 o 
  10  -5   1       19.91       16.92      2.28 o 
 -10  -4   1       11.98       14.89      3.78 o 
  -9  -4   1        2.14        1.88      1.76 o 
  -8  -4   1       19.05       18.65      1.73 o 
  -7  -4   1       85.91       89.25      2.53 o 
  -6  -4   1      277.23      255.21      2.44 o 
  -5  -4   1        0.03        0.25      0.47 o 
  -4  -4   1        0.74        0.76      0.41 o 
  -3  -4   1      141.85      138.78      1.43 o 
  -2  -4   1        6.47        4.14      0.44 o 
  -1  -4   1        0.17        0.35      0.25 o 
   0  -4   1       39.68       25.94      0.61 o 
   1  -4   1       59.98       57.69      0.89 o 
   2  -4   1      255.85      240.66      2.06 o 
   3  -4   1       96.81       59.90      1.13 o 
   4  -4   1       43.89       29.29      1.02 o 
   5  -4   1       47.67       42.30      1.11 o 
   6  -4   1       25.87       28.17      1.11 o 
   7  -4   1       70.56       71.67      2.44 o 
   8  -4   1        7.82        5.49      1.21 o 
   9  -4   1       12.46       11.99      1.64 o 
  10  -4   1        6.23        5.12      1.92 o 
  11  -4   1        0.33        0.45      1.87 o 
 -10  -3   1        0.71        0.35      1.78 o 
  -9  -3   1       98.39       98.23      3.44 o 
  -8  -3   1       33.97       30.34      2.54 o 
  -7  -3   1       24.87       20.54      1.23 o 
  -6  -3   1      101.21       96.63      1.61 o 
  -5  -3   1       35.14       38.03      0.86 o 
  -4  -3   1      144.54      101.11      1.32 o 
  -3  -3   1       89.15       79.25      1.04 o 
  -2  -3   1        1.03        0.85      0.33 o 
  -1  -3   1       69.43       49.67      0.80 o 
   0  -3   1      810.75      754.47      5.12 o 
   1  -3   1     1693.53     1735.82     11.24 o 
   2  -3   1      299.52      344.04      2.62 o 
   3  -3   1       24.06       23.93      0.80 o 
   4  -3   1       46.62       31.96      0.86 o 
   5  -3   1       51.82       43.78      1.06 o 
   6  -3   1       21.79       28.07      1.07 o 
   7  -3   1        7.88       13.12      1.30 o 
   8  -3   1        3.03        2.98      0.94 o 
   9  -3   1        1.36        1.70      1.54 o 
  10  -3   1        2.23        1.27      1.65 o 
  11  -3   1        1.18        2.53      1.89 o 
 -10  -2   1       45.67       42.08      2.25 o 
  -9  -2   1       24.61       24.23      1.49 o 
  -8  -2   1        0.47        0.00      0.72 o 
  -7  -2   1       24.15       28.85      1.00 o 
  -6  -2   1      215.73      206.26      2.05 o 
  -5  -2   1        0.00        0.00      0.40 o 
  -4  -2   1      203.95      216.38      1.69 o 
  -3  -2   1     1841.85     2000.27     11.76 o 
  -2  -2   1     1930.01     2079.90     11.54 o 
  -1  -2   1       69.34       62.77      0.77 o 
   0  -2   1      100.24       98.55      0.90 o 
   1  -2   1      818.57      790.84      5.03 o 
   2  -2   1      140.97      147.01      1.48 o 
   3  -2   1       82.70      100.19      1.30 o 
   4  -2   1      226.73      256.86      2.34 o 
   5  -2   1      692.33      750.29      7.07 o 
   6  -2   1        0.04        0.00      0.55 o 
   7  -2   1       31.29       27.95      1.00 o 
   8  -2   1       12.92       16.74      1.09 o 
   9  -2   1       21.62       21.82      2.06 o 
  10  -2   1        3.06        7.91      1.96 o 
  11  -2   1       70.05       72.78      3.62 o 
 -11  -1   1       59.16       67.22      2.93 o 
 -10  -1   1       34.02       37.79      2.04 o 
  -9  -1   1       28.66       30.81      1.59 o 
  -8  -1   1        0.41        1.66      0.72 o 
  -7  -1   1        0.53        0.00      0.61 o 
  -6  -1   1        3.78        8.01      0.60 o 
  -5  -1   1      446.73      490.96      4.09 o 
  -4  -1   1       28.02       27.69      0.65 o 
  -3  -1   1       47.64       44.49      0.69 o 
  -2  -1   1       51.69       43.95      0.68 o 
  -1  -1   1       96.90       91.86      1.04 o 
   0  -1   1      944.21     1049.73      7.87 o 
   1  -1   1       87.31       81.21      0.72 o 
   2  -1   1     5254.00     5564.92     33.54 o 
   3  -1   1      363.52      356.03      2.57 o 
   4  -1   1      151.64      164.16      1.84 o 
   5  -1   1       40.47       45.63      0.97 o 
   6  -1   1        3.20        4.09      0.58 o 
   7  -1   1        4.75        4.22      0.62 o 
   8  -1   1      102.39      103.81      1.99 o 
   9  -1   1        3.20        1.81      1.08 o 
  10  -1   1       28.69       29.31      2.08 o 
  11  -1   1       10.21        8.55      2.13 o 
 -11   0   1        0.46        0.00      1.42 o 
 -10   0   1        0.36        0.83      1.19 o 
  -9   0   1        4.54        4.47      1.08 o 
  -8   0   1        0.59        1.56      0.86 o 
  -7   0   1       97.79       90.12      1.48 o 
  -6   0   1      484.03      531.84      4.06 o 
  -5   0   1       22.53       18.91      0.62 o 
  -4   0   1      443.71      452.35      2.82 o 
  -3   0   1      895.78      868.73      4.76 o 
  -2   0   1      164.25      140.17      0.98 o 
  -1   0   1       29.48       27.28      0.38 o 
   1   0   1      400.09      355.69      3.00 o 
   2   0   1      530.12      486.63      3.26 o 
   3   0   1      174.82      228.05      1.83 o 
   4   0   1        0.82        4.22      0.45 o 
   5   0   1      232.40      231.18      1.95 o 
   6   0   1       92.12       89.73      1.24 o 
   7   0   1      307.31      301.69      2.97 o 
   8   0   1       68.76       67.31      1.64 o 
   9   0   1       24.69       24.70      1.38 o 
  10   0   1        0.49        0.00      1.13 o 
  11   0   1        0.16        0.93      1.38 o 
 -11   1   1        2.54        0.00      1.81 o 
 -10   1   1        2.30        2.47      1.31 o 
  -9   1   1        5.89       11.16      1.55 o 
  -8   1   1        0.71        1.19      0.97 o 
  -7   1   1      531.36      541.15      4.57 o 
  -6   1   1      164.68      169.23      1.90 o 
  -5   1   1       11.10       10.53      0.56 o 
  -4   1   1        6.05        6.72      0.42 o 
  -3   1   1      838.49      823.95      5.06 o 
  -2   1   1    11416.57    12082.00     58.62 o 
  -1   1   1      113.18      101.07      0.65 o 
   0   1   1     2181.19     2144.04     12.67 o 
   1   1   1      466.36      453.54      3.36 o 
   2   1   1        0.15        0.29      0.24 o 
   3   1   1      668.53      734.66      4.65 o 
   4   1   1      618.87      576.23      3.92 o 
   5   1   1      982.41     1022.99      6.62 o 
   6   1   1      292.50      298.43      2.78 o 
   7   1   1       14.17       13.35      0.82 o 
   8   1   1       33.86       39.07      1.28 o 
   9   1   1        8.14        7.56      1.07 o 
  10   1   1        2.94        4.97      1.47 o 
  11   1   1        1.13        0.41      1.49 o 
 -11   2   1        1.35        1.28      1.59 o 
 -10   2   1        0.01        0.36      1.65 o 
  -9   2   1        1.96        3.51      1.36 o 
  -8   2   1      123.57      115.70      2.30 o 
  -7   2   1       12.07       11.24      0.78 o 
  -6   2   1       76.91       79.62      1.31 o 
  -5   2   1      219.35      219.64      2.04 o 
  -4   2   1        0.09        0.74      0.39 o 
  -3   2   1      676.82      675.96      3.89 o 
  -2   2   1    34030.20    36175.05    186.29 o 
  -1   2   1      353.41      327.17      2.06 o 
   0   2   1       43.71       65.36      0.50 o 
   1   2   1      667.31      694.33      4.88 o 
   2   2   1     2369.70     2260.14     11.06 o 
   3   2   1       25.22       43.98      0.54 o 
   4   2   1     2106.24     2285.31     12.82 o 
   5   2   1      157.62      155.63      1.52 o 
   6   2   1      235.11      246.45      2.27 o 
   7   2   1        9.87        9.25      0.75 o 
   8   2   1        5.28        7.22      0.86 o 
   9   2   1        5.21        4.14      1.49 o 
  10   2   1       47.82       43.47      2.23 o 
  11   2   1        2.55        0.00      1.96 o 
 -11   3   1        0.18        0.00      1.90 o 
 -10   3   1       11.55       12.16      2.11 o 
  -9   3   1       16.08       14.68      2.01 o 
  -8   3   1        4.50        3.93      1.09 o 
  -7   3   1        2.70        2.99      0.70 o 
  -6   3   1       23.02       23.05      0.84 o 
  -5   3   1        1.17        3.93      0.56 o 
  -4   3   1      318.71      341.63      2.51 o 
  -3   3   1      252.71      258.54      2.04 o 
  -2   3   1      138.70      204.03      1.53 o 
  -1   3   1        0.18        3.75      0.27 o 
   0   3   1        1.85        2.13      0.24 o 
   1   3   1     3143.27     3201.16     25.97 o 
   2   3   1      153.67      214.17      1.66 o 
   4   3   1        3.31       10.32      0.43 o 
   5   3   1       58.62       74.33      1.12 o 
   6   3   1       18.42       20.12      0.78 o 
   7   3   1       21.21       20.75      0.89 o 
   8   3   1      106.72      100.43      1.84 o 
   9   3   1        1.76        2.16      0.98 o 
  10   3   1       85.65       84.29      3.34 o 
  11   3   1        1.81        4.42      1.87 o 
 -10   4   1        4.71        4.90      2.21 o 
  -9   4   1        0.89        1.62      1.58 o 
  -8   4   1        5.79        5.08      1.35 o 
  -7   4   1        8.70        8.09      0.95 o 
  -6   4   1       54.53       48.99      1.28 o 
  -5   4   1       54.82       56.81      1.27 o 
  -4   4   1     2648.54     2820.59     17.73 o 
  -3   4   1      500.84      487.19      3.31 o 
  -2   4   1       58.11       45.44      0.73 o 
  -1   4   1        2.28        1.97      0.32 o 
   0   4   1     1071.02     1038.51      5.94 o 
   1   4   1      500.60      545.54      6.74 o 
   2   4   1     3668.04     4078.76     37.43 o 
   3   4   1      516.33      474.76      3.14 o 
   4   4   1      862.02      870.11      5.24 o 
   5   4   1      501.10      484.02      3.41 o 
   6   4   1       12.65       11.50      0.66 o 
   7   4   1        6.66        5.44      0.68 o 
   8   4   1       45.44       52.13      1.50 o 
   9   4   1       10.21       15.39      1.57 o 
  10   4   1       47.03       43.64      1.96 o 
 -10   5   1        0.15        0.00      2.08 o 
  -9   5   1        7.11        7.89      1.90 o 
  -8   5   1        2.59        5.11      1.75 o 
  -7   5   1        6.04        6.01      1.06 o 
  -6   5   1      110.06      113.53      2.02 o 
  -5   5   1       14.97       11.42      0.80 o 
  -4   5   1      109.79      104.41      1.43 o 
  -3   5   1      307.02      300.47      2.46 o 
  -2   5   1      107.15      109.72      1.45 o 
  -1   5   1      269.16      249.01      1.81 o 
   0   5   1       55.03       47.79      0.68 o 
   1   5   1       28.48       17.11      0.76 o 
   2   5   1     1096.09     1139.21     13.20 o 
   3   5   1      225.55      246.88      2.25 o 
   4   5   1       13.83       24.98      0.62 o 
   5   5   1       64.27       61.25      0.96 o 
   6   5   1       28.41       31.59      0.88 o 
   7   5   1        1.00        0.00      0.68 o 
   8   5   1       57.97       58.11      1.72 o 
   9   5   1       11.94        6.55      1.18 o 
  10   5   1        0.05        2.38      1.24 o 
  -9   6   1       14.37       12.76      2.05 o 
  -8   6   1        0.27        0.00      1.95 o 
  -7   6   1        8.97       10.30      1.29 o 
  -6   6   1      138.52      149.26      2.48 o 
  -5   6   1        0.81        1.39      0.74 o 
  -4   6   1        5.72        7.82      0.68 o 
  -3   6   1        0.31        1.02      0.51 o 
  -2   6   1        7.36        6.91      0.55 o 
  -1   6   1       13.26       10.05      0.46 o 
   0   6   1       29.28       38.56      0.72 o 
   1   6   1      103.84      115.51      1.51 o 
   2   6   1       27.39       23.44      1.82 o 
   3   6   1      323.37      286.72      4.32 o 
   4   6   1      241.97      209.38      1.98 o 
   5   6   1       10.04       10.69      1.00 o 
   6   6   1      290.90      246.47      2.90 o 
   7   6   1       57.39       53.34      1.85 o 
   8   6   1       87.12       70.63      2.22 o 
   9   6   1        0.10        0.00      1.25 o 
  -9   7   1        0.92        0.00      1.68 o 
  -8   7   1        7.51        4.82      1.88 o 
  -7   7   1       10.53        7.08      1.43 o 
  -6   7   1        0.15        0.93      1.04 o 
  -5   7   1        0.14        0.00      0.72 o 
  -4   7   1       14.30       12.81      0.87 o 
  -3   7   1       64.64       61.70      1.20 o 
  -2   7   1       14.75       12.96      0.71 o 
  -1   7   1       71.07       67.06      1.01 o 
   0   7   1      347.20      346.21      2.80 o 
   1   7   1       31.30       35.85      0.72 o 
   2   7   1       21.15       21.89      2.05 o 
   3   7   1      127.19      109.92      4.95 o 
   4   7   1       21.82       24.25      1.28 o 
   5   7   1        3.35        4.14      0.64 o 
   6   7   1       31.97       29.14      1.58 o 
   7   7   1       23.84       25.29      1.66 o 
   8   7   1        3.59        2.61      1.24 o 
   9   7   1        0.51        0.14      1.99 o 
  -8   8   1        5.58        3.24      1.79 o 
  -7   8   1        0.13        0.77      1.49 o 
  -6   8   1        1.14        0.00      1.16 o 
  -5   8   1        3.26        3.12      1.31 o 
  -4   8   1       33.64       41.15      1.77 o 
  -3   8   1       42.91       42.86      1.64 o 
  -2   8   1       25.53       26.25      1.12 o 
  -1   8   1        0.89        1.04      0.64 o 
   0   8   1       22.48       26.14      0.87 o 
   1   8   1      117.75      112.55      1.34 o 
   2   8   1        2.31        0.89      0.55 o 
   3   8   1       39.35       39.79      4.24 o 
   4   8   1        0.46        0.00      0.90 o 
   5   8   1        1.32        0.17      0.80 o 
   6   8   1       11.38       11.90      1.20 o 
   7   8   1       48.83       51.17      2.77 o 
   8   8   1       20.24       22.24      2.57 o 
  -7   9   1        6.92        5.31      2.27 o 
  -6   9   1       34.14       33.69      2.89 o 
  -5   9   1       15.71       17.52      2.26 o 
  -4   9   1        0.07        0.89      1.20 o 
  -3   9   1        4.63        1.74      1.40 o 
  -2   9   1        9.42       12.53      1.61 o 
  -1   9   1       21.40       23.68      1.58 o 
   0   9   1        3.19        3.81      0.75 o 
   1   9   1       42.33       40.75      1.57 o 
   2   9   1        8.45        8.70      0.66 o 
   3   9   1       21.56       22.32      1.06 o 
   4   9   1       51.43       53.87      3.29 o 
   5   9   1        2.66        3.36      1.27 o 
   6   9   1        2.07        2.87      3.39 o 
   7   9   1       11.47       12.97      1.86 o 
  -5  10   1        0.53        3.32      1.89 o 
  -4  10   1        1.43        0.02      1.62 o 
  -3  10   1        6.24        4.23      1.63 o 
  -2  10   1       39.94       37.85      2.25 o 
  -1  10   1       72.76       78.05      2.75 o 
   0  10   1        0.34        0.54      0.85 o 
   1  10   1       44.44       43.39      1.50 o 
   2  10   1        1.43        2.08      0.68 o 
   3  10   1        2.35        1.83      0.59 o 
   4  10   1        0.68        1.14      0.74 o 
   5  10   1        3.82        1.65      1.84 o 
  -3  11   1        0.42        5.43      1.82 o 
  -2  11   1      120.12      109.25      5.17 o 
  -1  11   1       14.83       11.20      2.31 o 
   0  11   1        0.00        2.12      1.71 o 
   1  11   1        8.23        9.83      1.26 o 
   2  11   1        3.17        5.25      0.83 o 
  -1 -10   2       36.92       36.73      2.27 o 
   0 -10   2        1.77        3.55      1.46 o 
   1 -10   2        4.35        3.93      2.38 o 
   2 -10   2       11.43        9.47      2.23 o 
   3 -10   2        0.31        0.34      2.14 o 
  -4  -9   2       36.31       41.51      2.22 o 
  -3  -9   2        0.18        0.00      1.14 o 
  -2  -9   2       13.64       14.24      2.51 o 
  -1  -9   2        0.62        0.00      1.19 o 
   0  -9   2       61.78       59.13      3.05 o 
   1  -9   2       26.04       20.20      1.60 o 
   2  -9   2        4.35        4.95      1.33 o 
   3  -9   2        7.81        9.52      1.45 o 
   4  -9   2        0.46        0.00      2.57 o 
   5  -9   2        5.12        8.56      4.89 o 
   6  -9   2        6.95        7.16      2.40 o 
  -6  -8   2        0.55        0.00      1.86 o 
  -5  -8   2        9.41       12.58      2.23 o 
  -4  -8   2        1.30        1.95      1.19 o 
  -3  -8   2       43.03       45.60      1.77 o 
  -2  -8   2      105.99       99.08      2.41 o 
  -1  -8   2       37.38       35.40      1.61 o 
   0  -8   2      701.34      690.45      8.74 o 
   1  -8   2       16.53       17.64      1.37 o 
   2  -8   2       48.02       50.75      1.73 o 
   3  -8   2       10.30       13.32      1.23 o 
   4  -8   2        7.68       10.76      1.50 o 
   5  -8   2        5.29        5.13      1.89 o 
   6  -8   2       34.13       32.33      2.83 o 
   7  -8   2        2.81        1.89      2.16 o 
  -7  -7   2        0.91        0.00      2.23 o 
  -6  -7   2       21.30       18.69      2.83 o 
  -5  -7   2       22.19       24.71      1.88 o 
  -4  -7   2       68.46       68.16      2.12 o 
  -3  -7   2        3.31        3.46      0.81 o 
  -2  -7   2       77.50       79.06      1.85 o 
  -1  -7   2      244.02      243.31      3.06 o 
   0  -7   2       29.23       31.63      0.97 o 
   1  -7   2       28.52       25.66      0.98 o 
   2  -7   2        0.41        0.00      0.66 o 
   3  -7   2       15.88       14.80      1.05 o 
   4  -7   2        7.84        7.70      1.47 o 
   5  -7   2       42.87       47.15      2.05 o 
   6  -7   2       12.97       12.07      1.33 o 
   7  -7   2        0.08        0.00      1.42 o 
   8  -7   2        0.84        1.40      1.67 o 
  -8  -6   2        4.91        5.47      2.72 o 
  -7  -6   2        1.49        0.00      1.79 o 
  -6  -6   2        7.31        6.28      1.67 o 
  -5  -6   2       44.41       48.65      4.37 o 
  -4  -6   2      420.29      395.28      5.73 o 
  -3  -6   2        9.53        7.74      0.75 o 
  -2  -6   2      490.53      486.52      4.77 o 
  -1  -6   2      212.38      211.70      2.65 o 
   0  -6   2      169.39      158.05      1.71 o 
   1  -6   2       18.73       18.06      0.72 o 
   2  -6   2      106.73      107.41      1.65 o 
   3  -6   2      125.49      124.57      1.79 o 
   4  -6   2      352.87      356.83      4.11 o 
   5  -6   2        6.80        5.51      0.97 o 
   6  -6   2        3.05        1.01      0.96 o 
   7  -6   2        1.38        0.86      1.09 o 
   8  -6   2        0.19        1.38      1.34 o 
   9  -6   2        1.49        2.71      1.70 o 
  -9  -5   2        0.03        2.05      2.90 o 
  -8  -5   2        3.28        3.25      1.62 o 
  -7  -5   2       36.21       49.88      4.09 o 
  -6  -5   2       36.85       47.58      2.58 o 
  -5  -5   2       25.48       28.12      1.50 o 
  -4  -5   2     1556.93     1516.32     13.27 o 
  -3  -5   2        1.52        2.05      0.92 o 
  -2  -5   2      163.71      150.24      1.85 o 
  -1  -5   2      269.06      237.15      2.29 o 
   0  -5   2      330.67      314.94      2.85 o 
   1  -5   2        0.06        0.57      0.49 o 
   2  -5   2      388.04      394.73      3.37 o 
   3  -5   2      183.60      204.31      2.27 o 
   4  -5   2      362.59      349.55      3.34 o 
   5  -5   2      102.02      102.95      2.13 o 
   6  -5   2        1.45        1.49      0.86 o 
   7  -5   2        3.74        5.15      1.06 o 
   8  -5   2        8.03        6.97      1.46 o 
   9  -5   2        1.13        0.00      1.35 o 
  10  -5   2        1.54        0.79      1.81 o 
  -9  -4   2        5.73        8.64      1.97 o 
  -8  -4   2       38.80       41.57      2.77 o 
  -7  -4   2        1.91        4.25      1.01 o 
  -6  -4   2       61.05       51.06      1.38 o 
  -5  -4   2        0.21        0.67      0.62 o 
  -4  -4   2      272.57      254.60      2.89 o 
  -3  -4   2       36.82       32.35      0.97 o 
  -2  -4   2       14.80       14.92      0.64 o 
  -1  -4   2       23.00       19.46      0.68 o 
   0  -4   2        2.46        0.88      0.41 o 
   1  -4   2      158.51      121.75      1.52 o 
   2  -4   2       54.11       78.60      1.35 o 
   3  -4   2      226.11      250.53      2.61 o 
   4  -4   2       18.39       23.68      0.89 o 
   5  -4   2        4.49        2.26      0.66 o 
   6  -4   2       21.72       24.66      1.06 o 
   7  -4   2        3.09        1.25      0.99 o 
   8  -4   2      175.03      161.70      3.32 o 
   9  -4   2        4.05        1.58      2.10 o 
  10  -4   2        1.35        2.94      1.73 o 
 -10  -3   2        0.12        0.00      1.73 o 
  -9  -3   2        5.22        4.14      1.88 o 
  -8  -3   2       12.51        7.79      1.43 o 
  -7  -3   2        0.47        0.00      0.72 o 
  -6  -3   2      621.28      632.99      5.63 o 
  -5  -3   2        8.55       12.19      0.91 o 
  -4  -3   2        8.28        6.98      0.64 o 
  -3  -3   2        0.29        0.62      0.49 o 
  -2  -3   2      365.06      405.99      4.06 o 
  -1  -3   2      217.41      257.05      2.52 o 
   0  -3   2     2460.66     2454.76     16.92 o 
   1  -3   2      338.30      312.77      2.55 o 
   2  -3   2      550.05      575.03      4.30 o 
   3  -3   2      353.28      333.77      2.95 o 
   4  -3   2        9.89        7.23      0.62 o 
   5  -3   2        1.26        1.21      0.62 o 
   6  -3   2       49.48       55.07      1.38 o 
   7  -3   2       52.18       50.77      1.45 o 
   8  -3   2      146.38      158.50      2.89 o 
   9  -3   2        5.21        2.38      1.98 o 
  10  -3   2        0.65        1.24      2.18 o 
  11  -3   2        0.18        0.00      1.80 o 
 -10  -2   2        9.84       15.03      3.72 o 
  -9  -2   2       19.12       23.83      2.08 o 
  -8  -2   2       44.15       48.76      1.88 o 
  -7  -2   2       10.94        9.38      0.91 o 
  -6  -2   2      293.39      296.06      3.05 o 
  -5  -2   2      174.54      171.04      1.91 o 
  -4  -2   2       15.18       12.13      0.86 o 
  -3  -2   2      250.11      244.91      2.16 o 
  -2  -2   2      673.09      750.38      6.12 o 
  -1  -2   2      522.17      558.87      4.27 o 
   0  -2   2      213.91      239.67      1.99 o 
   1  -2   2      583.22      506.27      4.72 o 
   2  -2   2        0.08        1.30      0.39 o 
   3  -2   2       36.37       43.89      0.92 o 
   4  -2   2      160.80      160.34      1.87 o 
   5  -2   2        2.44        3.05      0.65 o 
   6  -2   2       87.25       96.10      1.68 o 
   7  -2   2       23.91       25.11      1.23 o 
   8  -2   2        1.46        1.15      0.70 o 
   9  -2   2        9.96       12.14      1.89 o 
  10  -2   2        3.90        0.45      1.81 o 
  11  -2   2        8.40        4.90      1.98 o 
 -10  -1   2        0.65        1.19      1.59 o 
  -9  -1   2        4.18        5.40      1.45 o 
  -8  -1   2      122.99      130.46      2.89 o 
  -7  -1   2        0.01        0.00      0.68 o 
  -6  -1   2       13.29       15.61      0.74 o 
  -5  -1   2      126.08      128.19      1.53 o 
  -4  -1   2      208.17      236.62      2.11 o 
  -3  -1   2      273.26      259.61      2.42 o 
  -2  -1   2      196.72      157.63      2.07 o 
  -1  -1   2     2039.20     2059.30     15.42 o 
   0  -1   2      116.15      128.47      1.38 o 
   1  -1   2     3704.26     3807.30     26.60 o 
   2  -1   2     1596.36     1516.17      9.37 o 
   3  -1   2       39.18       49.45      0.94 o 
   4  -1   2      388.19      428.94      3.62 o 
   5  -1   2      107.42      115.87      1.65 o 
   6  -1   2      191.99      195.80      2.38 o 
   7  -1   2        6.36       11.61      0.78 o 
   8  -1   2        7.06        6.35      0.75 o 
   9  -1   2       13.89       15.72      1.65 o 
  10  -1   2        0.17        0.20      1.32 o 
  11  -1   2       22.46       24.97      2.56 o 
 -10   0   2        0.28        0.00      2.02 o 
  -9   0   2        2.46        1.28      1.17 o 
  -8   0   2        5.49        5.82      0.98 o 
  -7   0   2       18.27       17.22      1.00 o 
  -6   0   2       31.43       34.53      0.96 o 
  -5   0   2     1109.96     1127.36      6.15 o 
  -4   0   2      110.40       93.62      1.12 o 
  -3   0   2      493.26      513.14      3.37 o 
  -2   0   2       45.61       51.68      0.83 o 
  -1   0   2       61.93       74.70      1.03 o 
   0   0   2      287.13      279.11      2.02 o 
   1   0   2     7494.54     7521.66     43.16 o 
   2   0   2       22.76       16.84      0.50 o 
   3   0   2      721.00      668.18      4.77 o 
   4   0   2       16.17       14.53      0.60 o 
   5   0   2       26.57       25.47      0.79 o 
   6   0   2        2.46        4.19      0.66 o 
   7   0   2        0.12        0.00      0.62 o 
   8   0   2      114.25      122.97      1.86 o 
   9   0   2      158.99      170.52      2.97 o 
  10   0   2      150.44      149.03      3.25 o 
  11   0   2        0.89        1.21      1.45 o 
 -10   1   2        9.69        8.10      1.64 o 
  -9   1   2        0.16        0.60      1.16 o 
  -8   1   2       21.05       17.64      1.48 o 
  -7   1   2       20.36       19.83      0.97 o 
  -6   1   2      102.56      100.17      1.41 o 
  -5   1   2       73.80       55.76      0.99 o 
  -4   1   2       26.95       21.30      0.61 o 
  -3   1   2       11.36       13.27      0.49 o 
  -2   1   2      432.56      434.09      2.71 o 
  -1   1   2     1615.04     1768.52     11.57 o 
   0   1   2     3063.33     3240.75     18.64 o 
   1   1   2      487.06      579.72      3.55 o 
   2   1   2      518.55      548.30      4.11 o 
   3   1   2      193.42      221.33      2.26 o 
   4   1   2      479.28      404.23      3.30 o 
   5   1   2      501.18      452.98      4.09 o 
   6   1   2      638.65      671.14      5.05 o 
   7   1   2       31.43       32.62      1.03 o 
   8   1   2        7.27        5.32      0.86 o 
   9   1   2        0.05        1.45      0.97 o 
  10   1   2       30.81       28.74      1.71 o 
  11   1   2        3.09        1.20      1.44 o 
 -10   2   2        2.92        5.20      1.61 o 
  -9   2   2       51.72       52.57      2.15 o 
  -8   2   2      108.77      107.68      2.49 o 
  -7   2   2       98.84      102.33      1.76 o 
  -6   2   2        5.45        5.98      0.62 o 
  -5   2   2       52.07       52.74      1.00 o 
  -4   2   2       32.92       32.63      0.76 o 
  -3   2   2      279.96      261.39      1.71 o 
  -2   2   2      432.70      331.32      2.18 o 
  -1   2   2     8135.80     8512.47     46.57 o 
   0   2   2      763.74      823.00      4.50 o 
   1   2   2       95.42      127.92      0.95 o 
   2   2   2     2858.19     2825.44     15.42 o 
   3   2   2     1203.17     1128.92      6.47 o 
   4   2   2        1.01        0.88      0.32 o 
   5   2   2      572.90      577.77      3.62 o 
   6   2   2        5.73        6.80      0.59 o 
   7   2   2      100.60      104.88      1.53 o 
   8   2   2       26.59       22.46      1.09 o 
   9   2   2       15.86       16.43      1.24 o 
  10   2   2        0.29        2.92      1.26 o 
  11   2   2        3.63        2.09      2.02 o 
 -10   3   2        2.50        3.06      1.62 o 
  -9   3   2      110.61       99.97      3.68 o 
  -8   3   2        0.03        0.45      0.96 o 
  -7   3   2       49.98       40.31      1.17 o 
  -6   3   2       22.32       23.17      0.90 o 
  -5   3   2      172.35      176.02      1.75 o 
  -4   3   2     1482.47     1541.27      8.70 o 
  -3   3   2      785.27      830.95      4.56 o 
  -2   3   2      740.85      787.87      4.39 o 
  -1   3   2     2239.15     2268.35     12.47 o 
   0   3   2     1771.66     1652.21      8.16 o 
   1   3   2       47.88       60.05      0.52 o 
   2   3   2       39.43       51.33      0.54 o 
   3   3   2      524.19      665.10      3.81 o 
   4   3   2     2302.10     2392.35     13.36 o 
   5   3   2      108.67      109.05      1.19 o 
   6   3   2        1.64        2.04      0.53 o 
   7   3   2        0.93        0.66      0.59 o 
   8   3   2      103.95      108.02      1.90 o 
   9   3   2       12.74       15.03      1.19 o 
  10   3   2        9.22        8.95      1.33 o 
  11   3   2        0.31        1.30      1.81 o 
 -10   4   2       32.99       27.23      3.04 o 
  -9   4   2        5.09        6.89      1.66 o 
  -8   4   2        3.35        5.48      1.24 o 
  -7   4   2        0.11        0.27      0.88 o 
  -6   4   2       11.77        9.21      0.78 o 
  -5   4   2       16.52       21.43      0.99 o 
  -4   4   2     2207.21     2379.43     13.05 o 
  -3   4   2      692.34      779.65      4.73 o 
  -2   4   2       10.66       12.28      0.50 o 
  -1   4   2       76.01       66.30      0.83 o 
   0   4   2       99.37       92.37      0.86 o 
   1   4   2      626.34      618.70      4.39 o 
   2   4   2      660.70      721.12      5.09 o 
   3   4   2      377.90      431.54      2.74 o 
   4   4   2        4.66       10.50      0.38 o 
   5   4   2       72.10       76.21      1.12 o 
   6   4   2      208.02      194.66      2.03 o 
   7   4   2        7.55        9.29      0.72 o 
   8   4   2       27.79       29.91      1.12 o 
   9   4   2        1.21        0.00      0.90 o 
  10   4   2       16.68       17.85      1.64 o 
  11   4   2        0.62        2.21      1.78 o 
 -10   5   2        0.24        0.00      2.54 o 
  -9   5   2        1.48        0.00      2.85 o 
  -8   5   2        0.01        0.00      1.10 o 
  -7   5   2       15.12       16.66      1.38 o 
  -6   5   2      194.98      193.67      2.66 o 
  -5   5   2      462.99      441.97      3.90 o 
  -4   5   2       37.73       36.67      1.28 o 
  -3   5   2      459.88      503.61      3.51 o 
  -2   5   2      404.97      398.92      2.83 o 
  -1   5   2      120.76      102.98      1.12 o 
   0   5   2      398.19      416.35      2.52 o 
   1   5   2       16.95       15.74      0.47 o 
   2   5   2     1378.76     1447.20     12.52 o 
   3   5   2       50.21       33.05      0.63 o 
   4   5   2       12.34        8.18      0.46 o 
   5   5   2       94.87       89.46      1.10 o 
   6   5   2        0.72        0.00      0.51 o 
   7   5   2       78.96       86.26      1.51 o 
   8   5   2      312.03      274.59      5.41 o 
   9   5   2       22.35       18.78      1.61 o 
  10   5   2        8.39        5.04      1.43 o 
  -9   6   2        0.82        0.07      1.75 o 
  -8   6   2        1.74        3.44      1.40 o 
  -7   6   2        1.38        0.70      1.00 o 
  -6   6   2      250.23      234.01      3.40 o 
  -5   6   2       45.78       41.57      1.27 o 
  -4   6   2        7.71        9.44      0.67 o 
  -3   6   2       50.07       43.34      1.03 o 
  -2   6   2       22.85       21.25      0.74 o 
  -1   6   2        0.73        0.56      0.39 o 
   0   6   2     2117.40     2144.30     12.42 o 
   1   6   2      818.06      786.07      6.35 o 
   2   6   2      252.18      254.39      6.37 o 
   3   6   2       25.85       29.33      2.68 o 
   4   6   2      255.01      227.11      1.88 o 
   5   6   2       15.11       18.49      0.62 o 
   6   6   2       30.98       34.54      1.02 o 
   7   6   2       31.78       30.08      1.25 o 
   8   6   2       17.52       15.82      1.11 o 
   9   6   2        3.13        2.98      1.10 o 
  10   6   2        1.76        0.11      1.34 o 
  -9   7   2        0.15        0.40      1.40 o 
  -8   7   2        1.74        0.00      1.30 o 
  -7   7   2       23.55       21.14      1.62 o 
  -6   7   2       12.31       12.34      1.21 o 
  -5   7   2        0.63        0.00      0.73 o 
  -4   7   2       16.90       20.17      0.97 o 
  -3   7   2       96.38       88.06      1.42 o 
  -2   7   2        6.74        6.20      0.72 o 
  -1   7   2       33.88       35.64      0.86 o 
   0   7   2       20.89       18.61      0.56 o 
   1   7   2       15.50       10.27      0.59 o 
   2   7   2       25.09       30.02      2.64 o 
   3   7   2        7.75        4.25      1.58 o 
   4   7   2        1.42        5.21      2.68 o 
   5   7   2       85.62       74.67      1.35 o 
   6   7   2      343.73      304.34      3.51 o 
   7   7   2        0.24        3.09      1.02 o 
   8   7   2       15.13       16.19      1.91 o 
   9   7   2        3.34        3.37      1.36 o 
  -8   8   2       21.35       16.80      3.15 o 
  -7   8   2        5.34        2.49      1.41 o 
  -6   8   2        0.51        0.58      1.10 o 
  -5   8   2        0.02        0.00      1.00 o 
  -4   8   2        5.75        7.86      0.86 o 
  -3   8   2       16.71       21.99      1.20 o 
  -2   8   2      193.70      197.81      2.46 o 
  -1   8   2        0.42        0.93      0.66 o 
   0   8   2        1.43        1.89      0.46 o 
   1   8   2       43.33       38.99      0.96 o 
   2   8   2        6.44        6.88      1.58 o 
   3   8   2      148.21      142.05      4.46 o 
   4   8   2      475.18      452.66     13.33 o 
   5   8   2      154.06      138.57      4.36 o 
   6   8   2       49.24       40.10      1.65 o 
   7   8   2       73.34       66.95      2.92 o 
   8   8   2       30.02       30.46      2.39 o 
  -7   9   2        0.68        0.00      2.27 o 
  -6   9   2        1.74        1.39      1.88 o 
  -5   9   2        3.54        0.00      1.65 o 
  -4   9   2        6.50       10.74      1.44 o 
  -3   9   2       15.12       16.29      1.39 o 
  -2   9   2        2.94        3.27      1.31 o 
  -1   9   2        9.68        8.47      0.99 o 
   0   9   2       48.60       49.06      1.45 o 
   1   9   2      225.06      228.32      2.91 o 
   2   9   2       36.19       45.60      4.76 o 
   3   9   2       15.93       16.27      3.61 o 
   4   9   2       39.79       47.24      4.99 o 
   5   9   2        3.09        4.23      1.73 o 
   6   9   2        8.33        8.24      1.03 o 
   7   9   2        3.40        0.00      1.36 o 
  -5  10   2        0.24        0.00      1.78 o 
  -4  10   2        4.55        6.49      1.84 o 
  -3  10   2        2.87        1.08      1.46 o 
  -2  10   2       22.07       22.45      1.93 o 
  -1  10   2       23.79       27.26      1.80 o 
   0  10   2        1.47        2.82      1.06 o 
   1  10   2       26.24       28.11      1.12 o 
   2  10   2       76.42       87.93      1.91 o 
   3  10   2        8.01        2.46      3.05 o 
   4  10   2       10.68        9.01      3.50 o 
   5  10   2        2.69        2.09      2.07 o 
   6  10   2        2.14        3.92      1.77 o 
  -3  11   2        0.02        0.00      1.40 o 
  -2  11   2        1.97        3.09      1.90 o 
  -1  11   2      147.99      157.12      5.70 o 
   0  11   2       18.35       24.12      2.38 o 
   1  11   2        1.26        0.64      0.96 o 
   2  11   2        1.97        2.10      0.63 o 
   3  11   2       13.60       14.52      4.54 o 
  -3  -9   3        2.67        0.54      1.36 o 
  -2  -9   3        0.57        1.71      1.41 o 
  -1  -9   3        0.71        0.00      1.56 o 
   0  -9   3        1.51        1.05      1.16 o 
   1  -9   3       16.98       15.15      1.61 o 
   2  -9   3        2.20        3.98      1.40 o 
   3  -9   3        3.25        1.76      2.52 o 
   4  -9   3       11.90       12.44      2.21 o 
   5  -9   3        0.02        3.02      2.04 o 
  -5  -8   3        0.85        2.87      1.90 o 
  -4  -8   3        9.15        9.23      1.60 o 
  -3  -8   3        7.70        6.78      1.67 o 
  -2  -8   3       38.68       38.13      1.81 o 
  -1  -8   3       57.13       60.86      2.44 o 
   0  -8   3       29.82       31.09      3.36 o 
   1  -8   3        3.82        2.92      1.18 o 
   2  -8   3       20.37       23.12      1.69 o 
   3  -8   3        1.48        1.20      1.29 o 
   4  -8   3       33.95       38.68      2.77 o 
   5  -8   3        7.45        5.96      2.33 o 
   6  -8   3        3.53        0.00      3.85 o 
   7  -8   3        6.07        2.93      2.21 o 
  -6  -7   3        0.12        1.16      1.56 o 
  -5  -7   3       40.46       39.59      2.46 o 
  -4  -7   3        6.37        7.35      1.50 o 
  -3  -7   3       34.53       36.18      1.73 o 
  -2  -7   3      196.09      186.99      4.55 o 
  -1  -7   3      249.43      227.00      4.02 o 
   0  -7   3       34.84       35.38      1.41 o 
   1  -7   3       25.64       23.99      1.16 o 
   2  -7   3       20.06       15.67      1.12 o 
   3  -7   3       25.01       25.46      1.51 o 
   4  -7   3        9.68       11.71      1.65 o 
   5  -7   3        9.94        7.80      1.38 o 
   6  -7   3       15.07       11.02      1.81 o 
   7  -7   3       14.30       16.68      2.04 o 
   8  -7   3       36.35       38.81      2.72 o 
  -7  -6   3        0.02        0.00      2.49 o 
  -6  -6   3       48.90       56.81      2.94 o 
  -5  -6   3       28.38       31.77      1.81 o 
  -4  -6   3        0.00        0.98      1.00 o 
  -3  -6   3        0.90        1.26      0.96 o 
  -2  -6   3      310.39      309.09      3.72 o 
  -1  -6   3       68.98       66.62      1.43 o 
   0  -6   3       34.45       34.87      1.03 o 
   1  -6   3        0.01        1.59      0.61 o 
   2  -6   3        5.08        3.96      0.66 o 
   3  -6   3       26.88       27.98      1.35 o 
   4  -6   3      119.51      123.76      2.13 o 
   5  -6   3       26.33       33.71      1.49 o 
   6  -6   3        3.10        1.90      1.10 o 
   7  -6   3       15.86       20.59      1.55 o 
   8  -6   3        0.08        0.00      1.38 o 
   9  -6   3        0.16        0.00      1.61 o 
  -8  -5   3        5.40        9.01      3.13 o 
  -7  -5   3        7.45       12.47      3.05 o 
  -6  -5   3        1.42        3.28      2.31 o 
  -5  -5   3       15.65       14.66      2.61 o 
  -4  -5   3       34.73       32.40      2.63 o 
  -3  -5   3     1204.30     1194.89      9.10 o 
  -2  -5   3      316.05      319.05      3.34 o 
  -1  -5   3       15.40       15.86      0.76 o 
   0  -5   3      179.14      190.29      2.20 o 
   1  -5   3      282.20      262.53      2.74 o 
   2  -5   3        7.88        8.83      0.73 o 
   3  -5   3       93.50      108.08      1.69 o 
   4  -5   3        7.04        5.02      0.79 o 
   5  -5   3       24.34       19.09      1.44 o 
   6  -5   3       32.09       36.66      1.68 o 
   7  -5   3        6.94        4.96      1.21 o 
   8  -5   3        0.69        0.07      1.27 o 
   9  -5   3        3.98        2.05      1.46 o 
  10  -5   3        8.65        6.11      2.03 o 
  -9  -4   3        9.44        8.52      3.57 o 
  -8  -4   3       19.32       21.11      3.61 o 
  -7  -4   3       29.66       37.71      3.87 o 
  -6  -4   3      106.59      106.39      3.35 o 
  -5  -4   3      133.54      123.20      2.41 o 
  -4  -4   3      152.17      153.63      2.94 o 
  -3  -4   3      938.83      898.56      7.46 o 
  -2  -4   3      476.22      447.38      4.24 o 
  -1  -4   3        4.23        4.24      0.55 o 
   0  -4   3       52.91       52.45      1.44 o 
   1  -4   3        2.45        1.26      0.56 o 
   2  -4   3     2356.65     2500.03     16.43 o 
   3  -4   3      175.91      167.59      2.14 o 
   4  -4   3        4.78        6.79      0.65 o 
   5  -4   3        0.01        0.78      0.62 o 
   6  -4   3       54.39       51.78      1.69 o 
   7  -4   3        1.62        0.81      0.95 o 
   8  -4   3       55.24       54.05      2.34 o 
   9  -4   3        7.03        6.72      1.52 o 
  10  -4   3        1.47        3.58      1.86 o 
  -9  -3   3        0.09        0.00      2.64 o 
  -8  -3   3        3.38        5.81      2.83 o 
  -7  -3   3        0.02        1.26      1.52 o 
  -6  -3   3      230.73      213.42      3.46 o 
  -5  -3   3       37.47       38.52      1.32 o 
  -4  -3   3       53.66       50.86      1.38 o 
  -3  -3   3       39.06       42.55      1.19 o 
  -2  -3   3       19.23       21.98      0.84 o 
  -1  -3   3      915.15      848.49      7.04 o 
   0  -3   3      201.43      237.44      2.19 o 
   1  -3   3      485.03      622.85      4.65 o 
   2  -3   3      512.69      561.86      4.35 o 
   3  -3   3       15.53       17.00      0.79 o 
   4  -3   3      187.97      204.64      2.28 o 
   5  -3   3        8.50        6.68      0.78 o 
   6  -3   3       12.70       14.90      0.95 o 
   7  -3   3        9.03       12.23      0.96 o 
   8  -3   3       29.78       30.72      1.71 o 
   9  -3   3        4.14        0.72      1.57 o 
  10  -3   3        0.22        0.00      1.61 o 
  11  -3   3        0.22        0.00      1.82 o 
 -10  -2   3        0.02        0.00      1.82 o 
  -9  -2   3        0.26        0.11      1.49 o 
  -8  -2   3       56.72       64.05      4.03 o 
  -7  -2   3       55.95       53.93      1.88 o 
  -6  -2   3       48.10       48.08      1.55 o 
  -5  -2   3      260.52      252.42      3.25 o 
  -4  -2   3       70.88       78.32      1.47 o 
  -3  -2   3        5.59        7.86      0.59 o 
  -2  -2   3       44.10       66.27      1.16 o 
  -1  -2   3        8.61        8.09      0.54 o 
   0  -2   3     1643.05     1951.36     12.77 o 
   1  -2   3       39.97       54.15      1.04 o 
   2  -2   3        0.18        2.22      0.45 o 
   3  -2   3       27.80       35.26      0.89 o 
   4  -2   3       49.67       41.19      1.19 o 
   5  -2   3      276.04      272.67      3.04 o 
   6  -2   3     1256.80     1302.90      9.64 o 
   7  -2   3       59.08       55.30      1.46 o 
   8  -2   3       10.77        9.90      1.11 o 
   9  -2   3        2.99        3.12      1.32 o 
  10  -2   3        0.68        0.00      1.64 o 
  11  -2   3        2.52        2.97      2.17 o 
 -10  -1   3        0.11        0.11      2.82 o 
  -9  -1   3       14.39       17.60      2.04 o 
  -8  -1   3       65.69       65.07      2.23 o 
  -7  -1   3       24.54       25.10      1.37 o 
  -6  -1   3        8.57        7.99      0.76 o 
  -5  -1   3       58.16       59.02      1.66 o 
  -4  -1   3        3.62        3.88      0.73 o 
  -3  -1   3      162.26      140.68      1.90 o 
  -2  -1   3     2524.79     2580.43     18.08 o 
  -1  -1   3     1268.72     1215.45      9.57 o 
   0  -1   3     1095.26     1039.67      7.66 o 
   2  -1   3     2889.07     2988.14     18.04 o 
   3  -1   3       53.84       64.26      1.02 o 
   4  -1   3      234.85      258.66      2.68 o 
   5  -1   3      428.42      405.34      3.60 o 
   6  -1   3       79.04       90.00      1.51 o 
   7  -1   3        1.26        1.62      0.65 o 
   8  -1   3        3.48        3.27      0.84 o 
   9  -1   3       10.22       12.32      1.48 o 
  10  -1   3        0.19        0.30      1.27 o 
  11  -1   3        5.92        4.57      1.72 o 
 -10   0   3        1.26        3.67      1.77 o 
  -9   0   3        0.81        0.00      2.10 o 
  -8   0   3       50.57       59.83      2.41 o 
  -7   0   3        8.66        6.96      0.76 o 
  -6   0   3       42.49       43.34      1.70 o 
  -5   0   3      269.83      243.23      2.45 o 
  -4   0   3      479.04      446.46      3.67 o 
  -3   0   3      137.39      134.23      1.70 o 
  -2   0   3      334.48      358.94      3.00 o 
  -1   0   3      103.86      146.94      1.67 o 
   0   0   3     1318.77     1357.18      8.46 o 
   1   0   3       11.33       13.23      0.46 o 
   2   0   3       93.16      108.09      1.55 o 
   3   0   3        9.91       22.28      0.67 o 
   4   0   3     2008.08     2089.84     14.23 o 
   6   0   3       43.67       49.21      1.22 o 
   7   0   3       75.79       80.77      1.65 o 
   8   0   3       20.50       24.64      1.24 o 
   9   0   3        6.57       10.07      1.26 o 
  10   0   3      349.01      359.44      5.24 o 
  11   0   3       10.70       11.25      1.53 o 
 -10   1   3       12.86       13.99      2.83 o 
  -9   1   3        9.63        9.87      1.81 o 
  -8   1   3        4.90        8.36      2.76 o 
  -7   1   3       52.36       52.61      1.42 o 
  -6   1   3       12.55       13.62      0.80 o 
  -5   1   3       39.50       35.25      0.97 o 
  -4   1   3      124.97      137.06      1.61 o 
  -3   1   3      135.98      153.96      1.69 o 
  -2   1   3      257.46      240.81      2.25 o 
  -1   1   3      334.18      303.55      2.88 o 
   0   1   3      101.37       95.19      1.17 o 
   1   1   3        8.88       17.58      0.46 o 
   2   1   3     3135.31     3222.99     19.27 o 
   3   1   3     1354.36     1302.65     10.97 o 
   4   1   3       60.29       62.87      1.09 o 
   5   1   3      563.03      584.14      4.62 o 
   6   1   3       83.88       94.27      1.46 o 
   7   1   3        1.04        0.80      0.59 o 
   8   1   3        5.16        2.53      0.83 o 
   9   1   3       13.97       13.17      1.23 o 
  10   1   3      139.02      134.77      3.09 o 
  11   1   3       54.29       50.60      2.23 o 
 -10   2   3        1.13        0.00      4.78 o 
  -9   2   3        0.34        0.00      1.38 o 
  -8   2   3        0.06        0.00      1.61 o 
  -7   2   3       88.15       99.69      1.85 o 
  -6   2   3       16.44       21.09      0.92 o 
  -5   2   3       21.35       22.27      0.81 o 
  -4   2   3       93.69       99.38      1.38 o 
  -3   2   3       47.45       53.69      1.04 o 
  -2   2   3      231.90      204.00      1.66 o 
  -1   2   3     4214.54     4299.46     24.44 o 
   0   2   3      381.74      359.56      4.04 o 
   1   2   3      291.26      362.73      5.11 o 
   2   2   3     2114.93     2128.21     12.90 o 
   3   2   3      555.30      474.53      3.38 o 
   4   2   3      152.70      183.17      1.76 o 
   5   2   3      111.79      117.60      1.46 o 
   6   2   3       23.54       21.18      0.74 o 
   7   2   3       35.89       39.00      0.87 o 
   8   2   3      367.05      378.01      4.32 o 
   9   2   3       55.17       54.97      2.11 o 
  10   2   3       72.70       77.86      2.45 o 
  11   2   3        0.13        0.00      1.48 o 
 -10   3   3        9.48        4.67      2.42 o 
  -9   3   3        0.84        3.05      2.22 o 
  -8   3   3        2.13        1.94      1.52 o 
  -7   3   3       11.84       11.73      1.10 o 
  -6   3   3       12.05       11.37      0.80 o 
  -5   3   3       27.08       26.49      1.03 o 
  -4   3   3      520.16      485.03      4.43 o 
  -3   3   3       24.79       19.04      0.63 o 
  -2   3   3      528.26      591.46      3.63 o 
  -1   3   3        9.36       11.97      0.46 o 
   0   3   3     1587.28     1437.91      8.04 o 
   1   3   3     1665.49     1515.06      8.40 o 
   2   3   3      133.22      118.61      1.03 o 
   3   3   3      372.62      356.25      2.50 o 
   4   3   3       96.99       90.85      1.18 o 
   5   3   3       40.12       37.38      0.81 o 
   6   3   3       38.14       31.01      0.79 o 
   7   3   3       31.59       32.14      1.00 o 
   8   3   3      109.08       96.06      1.92 o 
   9   3   3        0.01        0.29      0.91 o 
  10   3   3        2.28        0.66      1.00 o 
  11   3   3        6.93        9.24      1.71 o 
 -10   4   3        7.86       11.41      2.85 o 
  -9   4   3       17.81       17.33      2.28 o 
  -8   4   3        7.49        8.54      1.52 o 
  -7   4   3        5.08        5.78      1.15 o 
  -6   4   3        4.60        2.64      0.71 o 
  -5   4   3       18.56       20.04      0.91 o 
  -4   4   3        0.75        0.38      0.53 o 
  -3   4   3     4980.20     5114.86     29.46 o 
  -2   4   3     1065.18     1055.38      6.04 o 
  -1   4   3       62.54       59.76      0.78 o 
   0   4   3       66.12       79.34      0.79 o 
   1   4   3        0.62        2.79      0.25 o 
   2   4   3      348.00      353.36      2.17 o 
   3   4   3      228.50      263.35      1.84 o 
   4   4   3        8.84        4.52      0.38 o 
   5   4   3        7.00        6.72      0.47 o 
   6   4   3        0.04        0.00      0.44 o 
   7   4   3       38.56       40.75      1.09 o 
   8   4   3       41.90       43.42      1.28 o 
   9   4   3       25.27       25.47      1.90 o 
  10   4   3        2.12        0.14      1.21 o 
  11   4   3        0.03        0.00      1.46 o 
  -9   5   3        0.63        0.42      1.66 o 
  -8   5   3        0.25        0.89      1.28 o 
  -7   5   3        2.66        4.73      1.17 o 
  -6   5   3       25.64       23.19      1.08 o 
  -5   5   3       98.45       99.89      1.62 o 
  -4   5   3      100.45      107.88      1.53 o 
  -3   5   3      202.94      236.75      2.45 o 
  -2   5   3        8.75        9.36      0.55 o 
  -1   5   3      332.98      315.39      2.41 o 
   0   5   3      153.94      143.94      1.23 o 
   1   5   3        0.23        2.11      0.31 o 
   2   5   3      948.67      961.50      6.19 o 
   3   5   3      116.57       90.99      1.26 o 
   4   5   3      265.39      237.11      1.93 o 
   5   5   3      101.11       95.69      1.13 o 
   6   5   3      204.48      223.16      2.16 o 
   7   5   3        3.04        0.00      0.71 o 
   8   5   3       21.22       28.84      1.18 o 
   9   5   3       16.03       14.90      1.29 o 
  10   5   3       16.95       15.25      1.63 o 
  11   5   3        2.76        4.39      1.65 o 
  -9   6   3        0.73        0.00      1.54 o 
  -8   6   3        9.48        6.10      1.55 o 
  -7   6   3       12.44       11.71      1.49 o 
  -6   6   3      319.61      310.12      4.99 o 
  -5   6   3      770.24      774.93      6.53 o 
  -4   6   3        7.49       10.57      0.78 o 
  -3   6   3       24.50       22.75      0.85 o 
  -2   6   3       34.80       38.91      0.89 o 
  -1   6   3       91.99      101.66      1.21 o 
   0   6   3      128.33      119.44      1.17 o 
   1   6   3        0.10        3.19      0.43 o 
   2   6   3       80.45       72.78      1.14 o 
   3   6   3       21.69       25.18      0.96 o 
   4   6   3        1.72        2.13      0.35 o 
   5   6   3      102.37       96.39      1.32 o 
   6   6   3       26.76       26.77      0.93 o 
   7   6   3        0.08        0.61      0.69 o 
   8   6   3       99.79       94.71      2.25 o 
   9   6   3        0.01        0.00      1.10 o 
  10   6   3        0.03        0.00      1.28 o 
  -8   7   3       15.80       12.77      2.11 o 
  -7   7   3      131.98      119.10      3.64 o 
  -6   7   3        2.74        3.78      1.05 o 
  -5   7   3      112.55      126.01      2.48 o 
  -4   7   3        8.64        9.29      0.93 o 
  -3   7   3       49.66       50.51      1.24 o 
  -2   7   3      187.16      181.27      1.88 o 
  -1   7   3       54.14       66.67      1.11 o 
   0   7   3      452.02      457.01      3.37 o 
   1   7   3      188.27      192.96      2.07 o 
   2   7   3      134.39      137.53      3.05 o 
   3   7   3        6.78        7.44      1.60 o 
   4   7   3      116.63      120.22      1.75 o 
   5   7   3       68.51       74.45      1.21 o 
   6   7   3      164.40      134.85      1.97 o 
   7   7   3        3.42        2.50      0.72 o 
   8   7   3       11.95       17.02      1.97 o 
   9   7   3       28.16       30.34      1.58 o 
  -8   8   3       41.04       38.77      2.77 o 
  -7   8   3        6.65        7.25      1.86 o 
  -6   8   3        0.29        0.00      1.38 o 
  -5   8   3       43.81       42.48      3.27 o 
  -4   8   3        1.20        3.03      0.88 o 
  -3   8   3        0.07        0.25      0.72 o 
  -2   8   3       83.50       72.25      1.41 o 
  -1   8   3       69.30       60.14      1.51 o 
   0   8   3        2.06        1.55      0.55 o 
   1   8   3        3.09        4.60      0.64 o 
   2   8   3      145.41      143.42      4.03 o 
   3   8   3       38.68       33.66      2.34 o 
   4   8   3       54.40       50.10      4.69 o 
   5   8   3        0.02        0.00      1.18 o 
   6   8   3       20.57       23.34      1.66 o 
   7   8   3        1.74        0.00      1.25 o 
   8   8   3       11.75       16.04      1.99 o 
   9   8   3        6.21        8.63      1.92 o 
  -7   9   3        2.06        2.28      2.10 o 
  -6   9   3        0.47        0.72      1.89 o 
  -5   9   3        0.30        0.00      1.71 o 
  -4   9   3       13.21       12.48      1.51 o 
  -3   9   3        0.05        0.02      1.04 o 
  -2   9   3       38.75       39.60      1.78 o 
  -1   9   3       10.50       12.84      1.84 o 
   0   9   3        5.00        4.55      0.96 o 
   1   9   3       49.04       47.93      1.51 o 
   2   9   3      116.50      111.07      6.44 o 
   3   9   3       92.45      103.18      6.51 o 
   4   9   3      172.84      159.72      8.08 o 
   5   9   3       26.41       25.50      1.49 o 
   6   9   3        6.14        7.34      0.96 o 
   7   9   3       11.97        8.00      1.56 o 
   8   9   3       51.67       49.75      2.79 o 
  -5  10   3        2.37        0.00      1.66 o 
  -4  10   3       25.18       20.93      2.29 o 
  -3  10   3        5.76        4.90      1.62 o 
  -2  10   3       12.99       11.14      1.95 o 
  -1  10   3        2.97        3.98      1.24 o 
   0  10   3        2.15        2.07      0.98 o 
   1  10   3        6.42        6.45      0.88 o 
   2  10   3       46.31       49.99      5.21 o 
   3  10   3       27.70       29.37      4.58 o 
   4  10   3        3.04        0.86      3.28 o 
   5  10   3       89.26       88.25      6.74 o 
   6  10   3       12.35       12.09      1.01 o 
  -4  11   3        4.88        6.47      1.93 o 
  -3  11   3        0.81        0.00      1.45 o 
  -2  11   3        1.69        1.63      1.36 o 
  -1  11   3       11.74       13.14      2.20 o 
   0  11   3        4.05        3.98      1.64 o 
   1  11   3       19.65       21.35      1.34 o 
   2  11   3       40.75       40.06      3.09 o 
   3  11   3        0.85        0.00      2.98 o 
   4  11   3        2.16        5.17      3.69 o 
   0  -9   4        9.16        7.56      2.02 o 
   1  -9   4        6.47        5.21      1.63 o 
   2  -9   4        0.03        0.02      1.39 o 
   3  -9   4        3.53        4.90      1.55 o 
  -3  -8   4       22.56       24.85      1.79 o 
  -2  -8   4        0.10        0.00      1.21 o 
  -1  -8   4        0.20        0.00      1.16 o 
   0  -8   4       12.13       16.39      1.63 o 
   1  -8   4       26.69       23.91      1.81 o 
   2  -8   4       12.22       15.70      1.68 o 
   3  -8   4        5.14        6.83      3.64 o 
   4  -8   4        0.62        0.72      1.69 o 
   5  -8   4        0.26        3.22      1.99 o 
   6  -8   4        1.51        2.63      2.11 o 
  -5  -7   4        0.02        0.00      1.49 o 
  -4  -7   4       27.88       31.63      2.37 o 
  -3  -7   4       36.66       35.70      1.92 o 
  -2  -7   4      131.97      133.27      3.26 o 
  -1  -7   4       45.24       43.93      2.04 o 
   0  -7   4        3.05        2.22      1.15 o 
   1  -7   4        1.55        0.98      0.95 o 
   2  -7   4      173.69      185.93      3.44 o 
   3  -7   4       23.50       19.96      1.50 o 
   4  -7   4       14.14       17.46      1.57 o 
   5  -7   4        3.81        6.84      2.87 o 
   6  -7   4        0.00        0.00      1.42 o 
   7  -7   4        0.17        1.22      1.72 o 
   8  -7   4       81.58       87.96      5.28 o 
  -6  -6   4       14.44       11.58      3.95 o 
  -5  -6   4       24.54       25.95      2.29 o 
  -4  -6   4       59.62       57.17      2.38 o 
  -3  -6   4       10.51       11.63      1.93 o 
  -2  -6   4        8.12        6.77      1.20 o 
  -1  -6   4      256.56      229.63      3.67 o 
   0  -6   4      189.30      184.61      4.87 o 
   1  -6   4       37.46       37.05      1.26 o 
   2  -6   4       79.99       84.61      1.86 o 
   3  -6   4        0.03        0.00      0.71 o 
   4  -6   4       11.48       11.22      0.98 o 
   5  -6   4        3.74        2.59      1.07 o 
   6  -6   4        0.58        1.89      1.67 o 
   7  -6   4       13.54       15.34      1.75 o 
   8  -6   4        9.18       12.78      2.40 o 
   9  -6   4       19.42       14.80      2.56 o 
  -7  -5   4       27.84       27.66      2.66 o 
  -6  -5   4        6.03        7.05      2.07 o 
  -5  -5   4        2.07        1.38      1.39 o 
  -4  -5   4        9.60       11.98      1.26 o 
  -3  -5   4      558.71      517.72      6.79 o 
  -2  -5   4       93.73       93.50      1.68 o 
  -1  -5   4       43.18       44.68      1.22 o 
   0  -5   4        9.82       11.40      0.80 o 
   1  -5   4       37.03       37.81      1.14 o 
   2  -5   4       12.20       14.47      0.87 o 
   3  -5   4        4.77        4.08      0.85 o 
   4  -5   4        7.91        8.70      0.90 o 
   5  -5   4        1.11        1.53      0.89 o 
   6  -5   4       50.73       60.42      2.08 o 
   7  -5   4        8.41        9.96      1.62 o 
   8  -5   4        6.41        8.12      1.59 o 
   9  -5   4        0.46        0.00      1.42 o 
  10  -5   4        0.02        1.08      1.97 o 
  -8  -4   4        0.68        2.94      3.09 o 
  -7  -4   4        8.74        8.93      3.09 o 
  -6  -4   4       25.64       25.27      5.58 o 
  -5  -4   4       41.90       38.90      1.77 o 
  -4  -4   4      139.80      139.93      2.37 o 
  -3  -4   4       70.30       67.90      1.50 o 
  -2  -4   4       95.63      103.11      1.89 o 
  -1  -4   4      106.79       97.98      1.82 o 
   0  -4   4       58.69       60.99      1.38 o 
   1  -4   4       10.46       14.73      0.81 o 
   2  -4   4       17.59       14.85      0.76 o 
   3  -4   4        0.08        1.14      0.56 o 
   4  -4   4       36.09       36.66      1.12 o 
   5  -4   4      102.55      112.75      2.27 o 
   6  -4   4        0.25        0.47      0.91 o 
   7  -4   4        0.34        0.00      0.98 o 
   8  -4   4        0.60        1.08      1.32 o 
   9  -4   4        1.01        3.46      1.83 o 
  10  -4   4        6.13        6.59      2.04 o 
  -8  -3   4        0.74        0.41      2.83 o 
  -7  -3   4        0.06        1.41      1.82 o 
  -6  -3   4        9.90       11.47      1.63 o 
  -5  -3   4     2315.30     2335.17     18.72 o 
  -4  -3   4      573.94      579.00      5.74 o 
  -3  -3   4       52.36       56.14      1.34 o 
  -2  -3   4       73.35       79.67      1.59 o 
  -1  -3   4       28.61       24.92      0.88 o 
   0  -3   4      702.23      752.84      5.67 o 
   1  -3   4      130.23      148.30      2.22 o 
   2  -3   4      117.11      109.71      1.57 o 
   3  -3   4       23.76       20.66      0.90 o 
   4  -3   4        2.74        3.02      0.65 o 
   5  -3   4        9.69       10.48      1.13 o 
   6  -3   4       21.39       25.16      1.20 o 
   7  -3   4        1.73        1.45      1.05 o 
   8  -3   4       24.72       21.72      1.75 o 
   9  -3   4        1.54        1.58      2.49 o 
  10  -3   4        4.32        5.60      1.90 o 
  11  -3   4        0.93        0.00      1.95 o 
  -9  -2   4        0.30        0.00      2.90 o 
  -8  -2   4        2.04        1.11      2.68 o 
  -7  -2   4       69.43       76.50      2.63 o 
  -6  -2   4       16.93       17.89      1.34 o 
  -5  -2   4      133.32      135.10      3.63 o 
  -4  -2   4        1.21        0.55      0.63 o 
  -3  -2   4      164.37      171.39      2.06 o 
  -2  -2   4        5.62        4.77      0.59 o 
  -1  -2   4       56.53       56.04      1.17 o 
   0  -2   4     2240.80     2396.60     15.73 o 
   1  -2   4       59.89       47.62      1.11 o 
   2  -2   4      334.78      327.34      2.94 o 
   3  -2   4      121.33      136.88      1.75 o 
   4  -2   4      344.87      327.55      3.35 o 
   5  -2   4        2.34        5.07      0.82 o 
   6  -2   4        2.25        1.10      0.74 o 
   7  -2   4       10.79       10.02      0.94 o 
   8  -2   4        0.82        0.00      0.93 o 
   9  -2   4        1.74        4.87      1.79 o 
  10  -2   4        0.04        0.00      1.56 o 
  11  -2   4        1.83        2.05      1.83 o 
  -9  -1   4        2.76        0.95      2.85 o 
  -8  -1   4       48.79       47.06      2.76 o 
  -7  -1   4      517.18      511.51      7.20 o 
  -6  -1   4        0.87        1.80      0.99 o 
  -5  -1   4        2.94        1.71      1.00 o 
  -4  -1   4       83.31       80.38      1.78 o 
  -3  -1   4      201.98      174.23      2.25 o 
  -2  -1   4      347.97      363.34      3.73 o 
  -1  -1   4      356.28      457.16      3.97 o 
   1  -1   4        2.09        1.67      0.44 o 
   2  -1   4       96.30       95.32      1.35 o 
   3  -1   4      612.85      624.14      5.17 o 
   4  -1   4       75.24       66.67      1.25 o 
   5  -1   4        7.06        4.84      0.69 o 
   6  -1   4      291.95      303.78      3.18 o 
   7  -1   4       75.69       65.32      1.57 o 
   8  -1   4        7.80        6.73      0.98 o 
   9  -1   4        7.30       12.04      1.64 o 
  10  -1   4       24.52       23.40      1.97 o 
  11  -1   4       41.14       37.12      2.83 o 
  -9   0   4       77.17       72.61      4.13 o 
  -8   0   4        5.03        4.73      1.72 o 
  -7   0   4       48.67       57.26      2.41 o 
  -6   0   4        0.06        0.16      0.76 o 
  -5   0   4       81.87       82.84      1.91 o 
  -4   0   4      283.80      273.79      3.73 o 
  -3   0   4       86.38       79.43      1.31 o 
  -2   0   4     1235.72     1318.39      9.18 o 
  -1   0   4      569.78      670.47      5.36 o 
   0   0   4     1755.29     1781.28     11.10 o 
   1   0   4       36.26       32.95      0.76 o 
   2   0   4      926.36      852.78      6.08 o 
   3   0   4     1085.76     1015.87      7.68 o 
   4   0   4     1725.11     1793.39     12.99 o 
   5   0   4       51.55       68.61      1.41 o 
   6   0   4       13.42       12.97      0.80 o 
   7   0   4      233.92      264.17      2.83 o 
   8   0   4       11.25       14.62      1.11 o 
   9   0   4        0.02        0.00      1.19 o 
  10   0   4       75.63       84.09      2.98 o 
  11   0   4       35.24       33.24      2.00 o 
 -10   1   4        8.91        4.54      2.64 o 
  -9   1   4       20.05       19.20      2.88 o 
  -8   1   4        8.99        7.82      2.29 o 
  -7   1   4       59.80       64.63      2.03 o 
  -6   1   4       52.30       52.07      1.91 o 
  -5   1   4       24.84       23.71      0.97 o 
  -4   1   4       27.94       29.09      0.98 o 
  -3   1   4      195.41      190.35      2.27 o 
  -2   1   4       16.28       11.57      0.69 o 
  -1   1   4      289.25      291.41      2.77 o 
   0   1   4     1453.50     1513.47     10.86 o 
   1   1   4       20.77       27.08      0.67 o 
   2   1   4       10.80       10.15      0.50 o 
   3   1   4       56.66       83.93      1.13 o 
   4   1   4      136.13      113.22      1.49 o 
   5   1   4       43.39       53.16      1.08 o 
   6   1   4       18.17       17.96      0.79 o 
   7   1   4        0.35        0.00      0.64 o 
   8   1   4       12.63       13.14      1.08 o 
   9   1   4       23.22       19.64      1.35 o 
  10   1   4       59.58       63.23      2.30 o 
  11   1   4       88.39       86.12      2.79 o 
 -10   2   4        7.38        6.39      2.73 o 
  -9   2   4        5.53        5.46      2.51 o 
  -8   2   4        5.11        7.17      2.28 o 
  -7   2   4        2.44        2.81      1.05 o 
  -6   2   4       11.90        9.18      0.98 o 
  -5   2   4        0.24        0.00      0.63 o 
  -4   2   4      195.20      188.30      2.16 o 
  -3   2   4        9.17        8.67      0.62 o 
  -2   2   4       24.83       32.43      0.77 o 
  -1   2   4       76.67       77.37      1.10 o 
   0   2   4      195.76      165.27      1.69 o 
   1   2   4      810.37      768.69      5.44 o 
   2   2   4     2384.21     2413.99     19.24 o 
   3   2   4      659.78      700.87      5.43 o 
   4   2   4        2.01        0.51      0.40 o 
   5   2   4       40.40       46.66      1.22 o 
   6   2   4      277.97      254.05      2.52 o 
   7   2   4        9.65        8.25      0.70 o 
   8   2   4      789.69      796.80      6.66 o 
   9   2   4      118.56      116.95      2.53 o 
  10   2   4      181.03      191.58      3.69 o 
  11   2   4        0.05        0.00      1.24 o 
 -10   3   4        0.09        0.00      2.42 o 
  -9   3   4        0.58        1.95      2.16 o 
  -8   3   4       11.22       14.84      7.65 o 
  -7   3   4        3.77        3.58      1.25 o 
  -6   3   4        0.96        2.53      0.78 o 
  -5   3   4       15.61       14.86      1.04 o 
  -4   3   4       34.82       31.44      0.90 o 
  -3   3   4       59.75       60.08      1.19 o 
  -2   3   4        0.52        0.16      0.42 o 
  -1   3   4       78.62       73.75      1.08 o 
   0   3   4      222.31      245.04      1.97 o 
   1   3   4       18.79       10.95      0.45 o 
   2   3   4      226.14      219.58      1.76 o 
   3   3   4     1097.99     1174.11      6.80 o 
   4   3   4      133.14      124.63      1.34 o 
   5   3   4       47.72       56.47      1.06 o 
   6   3   4       52.65       50.87      1.10 o 
   7   3   4      178.58      168.21      1.90 o 
   8   3   4      296.85      300.56      2.96 o 
   9   3   4      212.92      215.18      3.34 o 
  10   3   4       14.32       11.62      1.26 o 
  11   3   4        0.00        0.14      2.67 o 
  -9   4   4       30.73       23.23      3.13 o 
  -8   4   4        5.46        2.37      3.91 o 
  -7   4   4        0.03        0.00      1.38 o 
  -6   4   4       80.16       77.84      1.87 o 
  -5   4   4       50.34       49.84      1.30 o 
  -4   4   4       18.75       20.49      0.87 o 
  -3   4   4      162.34      201.63      1.89 o 
  -2   4   4       36.17       27.85      0.93 o 
  -1   4   4      576.27      557.53      3.67 o 
   0   4   4     1170.49     1168.91      7.11 o 
   1   4   4       19.89       14.93      0.49 o 
   2   4   4       33.01       43.29      0.73 o 
   3   4   4       52.30       39.27      0.72 o 
   4   4   4      443.75      379.72      2.94 o 
   5   4   4       15.88       14.06      0.62 o 
   6   4   4      636.76      589.40      4.22 o 
   7   4   4       79.10       76.15      1.29 o 
   8   4   4        0.32        1.19      0.72 o 
   9   4   4       14.69       15.28      1.21 o 
  10   4   4        3.35        3.05      1.34 o 
  11   4   4        0.64        1.30      1.52 o 
  -9   5   4        3.40        2.85      2.37 o 
  -8   5   4        3.96        3.96      2.18 o 
  -7   5   4        4.25        7.09      1.84 o 
  -6   5   4        4.78        5.45      0.98 o 
  -5   5   4      155.06      160.64      2.20 o 
  -4   5   4       60.09       59.89      1.24 o 
  -3   5   4       84.27       88.58      1.25 o 
  -2   5   4      166.01      153.01      1.56 o 
  -1   5   4        9.16        9.16      0.44 o 
   0   5   4        0.31        0.60      0.35 o 
   1   5   4       14.07       19.46      0.46 o 
   2   5   4      292.66      275.71      1.94 o 
   3   5   4        2.52        3.03      0.40 o 
   4   5   4       51.38       44.47      0.77 o 
   5   5   4       99.03       87.58      1.21 o 
   6   5   4      554.64      516.60      5.23 o 
   7   5   4        2.30        0.93      0.56 o 
   8   5   4        3.14        3.77      0.80 o 
   9   5   4        1.12        3.31      1.05 o 
  10   5   4        6.89        5.34      1.63 o 
  11   5   4       12.84       14.85      1.91 o 
  -9   6   4        0.05        0.95      2.11 o 
  -8   6   4        3.11        2.26      2.24 o 
  -7   6   4        0.27        1.15      1.45 o 
  -6   6   4        1.85        2.99      0.99 o 
  -5   6   4      817.53      782.11      6.60 o 
  -4   6   4      126.03      115.75      1.93 o 
  -3   6   4        5.74        4.77      0.63 o 
  -2   6   4       21.53       18.79      0.71 o 
  -1   6   4      107.63      100.38      1.29 o 
   0   6   4      133.86      141.94      1.48 o 
   1   6   4      835.98      810.85      4.84 o 
   2   6   4      489.65      466.30      3.30 o 
   3   6   4      106.71      116.06      1.33 o 
   4   6   4        8.36       13.90      0.58 o 
   5   6   4       29.41       27.68      0.81 o 
   6   6   4        2.99        3.78      0.61 o 
   7   6   4      170.68      154.98      2.31 o 
   8   6   4       30.92       32.27      1.51 o 
   9   6   4       14.33       25.27      1.71 o 
  10   6   4       37.82       45.88      2.25 o 
  -8   7   4        9.26        3.11      1.78 o 
  -7   7   4        3.34        4.87      1.69 o 
  -6   7   4        1.91        2.98      1.29 o 
  -5   7   4        1.36        2.35      0.95 o 
  -4   7   4       13.13       16.84      0.99 o 
  -3   7   4        4.32        4.57      0.72 o 
  -2   7   4      176.64      161.52      1.82 o 
  -1   7   4       68.19       72.11      1.27 o 
   0   7   4        1.79        2.43      0.54 o 
   1   7   4        1.60        2.33      0.52 o 
   2   7   4       19.17       21.78      0.54 o 
   3   7   4       13.74       16.41      0.51 o 
   4   7   4        3.79        2.49      0.46 o 
   5   7   4      130.65      119.46      1.48 o 
   6   7   4      156.96      158.48      2.18 o 
   7   7   4        9.39       12.26      0.89 o 
   8   7   4        0.34        0.31      1.21 o 
   9   7   4       11.57       16.30      1.55 o 
  10   7   4        1.39        1.15      1.38 o 
  -7   8   4      236.30      222.19      5.44 o 
  -6   8   4        0.02        2.66      1.51 o 
  -5   8   4        6.37        5.99      1.47 o 
  -4   8   4        2.66        2.26      1.00 o 
  -3   8   4        3.54        4.69      0.78 o 
  -2   8   4       77.06       75.37      1.35 o 
  -1   8   4      144.28      142.65      1.68 o 
   0   8   4       13.86       15.05      0.76 o 
   1   8   4       31.04       32.44      1.03 o 
   2   8   4      192.44      196.71      2.77 o 
   3   8   4      132.47      117.48      4.62 o 
   4   8   4        0.46        0.00      0.67 o 
   5   8   4       64.96       62.60      1.56 o 
   6   8   4        0.26        0.00      0.74 o 
   7   8   4       42.38       44.39      2.16 o 
   8   8   4        1.03        0.11      1.31 o 
   9   8   4        0.27        0.11      1.42 o 
  -7   9   4        5.56        6.89      2.38 o 
  -6   9   4        0.13        0.00      2.14 o 
  -5   9   4        4.13        3.51      1.87 o 
  -4   9   4        4.11        0.00      1.51 o 
  -3   9   4        0.85        0.00      0.95 o 
  -2   9   4        5.44        4.22      0.96 o 
  -1   9   4      108.50      106.67      2.39 o 
   0   9   4       87.77       93.23      1.78 o 
   1   9   4        9.08        9.56      0.59 o 
   2   9   4        4.88        6.18      1.43 o 
   3   9   4       30.85       26.87      4.09 o 
   4   9   4        5.97        4.58      3.13 o 
   5   9   4       13.48       12.53      1.12 o 
   6   9   4        1.98        3.42      0.86 o 
   7   9   4        1.09        0.23      1.30 o 
   8   9   4       18.48       21.24      2.83 o 
  -5  10   4        1.18        0.89      1.73 o 
  -4  10   4        0.01        0.00      1.65 o 
  -3  10   4       43.95       38.61      3.61 o 
  -2  10   4        2.44        3.29      1.15 o 
  -1  10   4       10.51       14.33      1.42 o 
   0  10   4       13.85       15.78      1.36 o 
   1  10   4       65.10       61.85      1.93 o 
   2  10   4       17.02       14.28      0.75 o 
   3  10   4       24.00       19.54      4.17 o 
   4  10   4        1.65        0.00      3.20 o 
   5  10   4      108.76       89.48      6.51 o 
   6  10   4       45.38       48.20      1.66 o 
  -4  11   4        0.07        0.74      4.58 o 
  -3  11   4       23.85       26.93      2.41 o 
  -2  11   4       10.04        8.59      2.66 o 
  -1  11   4        3.11        1.04      1.79 o 
   0  11   4        3.26        1.46      1.46 o 
   1  11   4        0.01        0.20      0.90 o 
   2  11   4       13.17       12.46      1.54 o 
   3  11   4       37.32       29.18      4.95 o 
   4  11   4       13.21       12.95      4.32 o 
   5  11   4        1.36        3.46      3.83 o 
  -2  -8   5       10.70       10.79      1.75 o 
  -1  -8   5        0.03        3.08      1.38 o 
   0  -8   5        6.57        7.39      1.51 o 
   1  -8   5        1.58        1.91      1.42 o 
   2  -8   5       10.53       10.73      1.69 o 
   3  -8   5        0.02        1.15      1.71 o 
   4  -8   5       23.46       22.78      2.68 o 
   5  -8   5       10.33        9.31      2.40 o 
  -4  -7   5       38.72       45.14      2.37 o 
  -3  -7   5        6.35        9.17      2.13 o 
  -2  -7   5       15.86       20.69      1.76 o 
  -1  -7   5        3.77        2.24      1.31 o 
   0  -7   5       27.64       28.67      1.91 o 
   1  -7   5       11.04       10.06      1.53 o 
   2  -7   5       83.57       83.28      2.96 o 
   3  -7   5        7.37        5.09      1.51 o 
   4  -7   5        4.46        3.05      1.69 o 
   5  -7   5       31.60       35.96      3.04 o 
   6  -7   5        0.47        0.00      1.92 o 
   7  -7   5        0.12        3.31      2.36 o 
  -5  -6   5        0.03        1.84      1.65 o 
  -4  -6   5       89.07      100.60      4.15 o 
  -3  -6   5       12.54       12.81      1.68 o 
  -2  -6   5       27.89       33.35      2.51 o 
  -1  -6   5        0.43        0.00      1.08 o 
   0  -6   5       15.40       16.24      1.84 o 
   1  -6   5        3.77        3.81      1.11 o 
   2  -6   5       78.43       78.98      2.26 o 
   3  -6   5        6.11        7.55      1.14 o 
   4  -6   5        0.04        0.00      0.98 o 
   5  -6   5        0.01        0.00      1.17 o 
   6  -6   5        6.75        7.77      2.16 o 
   7  -6   5       10.11       17.32      2.82 o 
   8  -6   5       41.73       44.14      2.99 o 
  -6  -5   5       45.40       53.60      3.27 o 
  -5  -5   5       14.66       15.61      2.06 o 
  -4  -5   5       56.77       61.30      3.08 o 
  -3  -5   5       12.52       11.81      1.44 o 
  -2  -5   5       34.38       42.50      1.76 o 
  -1  -5   5       50.29       51.87      1.52 o 
   0  -5   5      398.69      386.14      4.31 o 
   1  -5   5       12.20       15.82      1.06 o 
   2  -5   5        2.32        3.65      0.85 o 
   3  -5   5       24.39       26.46      1.27 o 
   4  -5   5       34.18       33.06      1.42 o 
   5  -5   5        7.40        5.67      1.03 o 
   6  -5   5      207.67      222.38      4.35 o 
   7  -5   5       45.71       43.40      3.14 o 
   8  -5   5       54.57       52.58      2.55 o 
   9  -5   5        0.12        0.00      1.73 o 
  -7  -4   5        0.05        1.86      2.98 o 
  -6  -4   5        2.92        2.78      1.71 o 
  -5  -4   5        5.58        1.59      1.77 o 
  -4  -4   5        2.84        3.90      0.99 o 
  -3  -4   5      365.06      335.59      4.01 o 
  -2  -4   5       45.18       40.87      1.48 o 
  -1  -4   5       17.66       23.30      1.12 o 
   0  -4   5       12.30       11.35      0.84 o 
   1  -4   5       38.79       40.24      1.22 o 
   2  -4   5       13.71       17.55      0.95 o 
   3  -4   5       61.00       56.27      1.62 o 
   4  -4   5       33.59       27.82      1.32 o 
   5  -4   5       36.23       43.78      1.60 o 
   6  -4   5       18.30       21.57      1.85 o 
   7  -4   5       99.86      111.84      3.15 o 
   8  -4   5        5.70        8.37      1.61 o 
   9  -4   5        8.31        5.63      1.90 o 
  10  -4   5        0.15        1.45      1.93 o 
  -8  -3   5       16.05       18.31      3.95 o 
  -7  -3   5        3.89        1.64      2.79 o 
  -6  -3   5        1.54        2.73      1.22 o 
  -5  -3   5       66.52       68.43      2.63 o 
  -4  -3   5        0.16        1.25      0.82 o 
  -3  -3   5        0.18        0.00      0.75 o 
  -2  -3   5      165.60      162.25      2.46 o 
  -1  -3   5       22.41       25.20      0.99 o 
   0  -3   5      120.31      127.84      1.78 o 
   1  -3   5      162.62      182.12      2.17 o 
   2  -3   5      153.14      154.40      2.02 o 
   3  -3   5      225.20      222.86      2.75 o 
   4  -3   5       74.11       73.88      1.62 o 
   5  -3   5        4.10        4.69      0.81 o 
   6  -3   5       11.22       12.66      1.27 o 
   7  -3   5       35.84       35.04      2.36 o 
   8  -3   5       22.84       21.96      1.82 o 
   9  -3   5        5.55        1.15      1.90 o 
  10  -3   5        8.71       10.06      2.18 o 
  -8  -2   5        0.08        1.19      1.98 o 
  -7  -2   5      158.91      156.77      5.44 o 
  -6  -2   5      100.90      107.50      2.67 o 
  -5  -2   5      229.42      227.19      3.66 o 
  -4  -2   5        5.04        4.95      0.89 o 
  -3  -2   5       23.95       30.27      1.13 o 
  -2  -2   5       29.34       32.16      1.05 o 
  -1  -2   5       62.67       59.86      1.24 o 
   0  -2   5      616.12      634.76      5.58 o 
   2  -2   5       10.13       14.44      0.94 o 
   3  -2   5        3.01        2.67      0.62 o 
   4  -2   5      132.44      138.06      2.08 o 
   5  -2   5       55.59       46.17      1.52 o 
   6  -2   5       19.03       19.70      1.18 o 
   7  -2   5        3.28        2.87      0.88 o 
   8  -2   5        3.04        1.78      1.25 o 
   9  -2   5        4.31        6.08      1.84 o 
  10  -2   5        0.83        2.29      1.86 o 
  11  -2   5        0.56        0.82      2.17 o 
  -9  -1   5        2.16        0.94      2.31 o 
  -8  -1   5        0.16        0.96      2.01 o 
  -7  -1   5      754.88      746.05     11.12 o 
  -6  -1   5       91.12       99.95      2.93 o 
  -5  -1   5        3.06        4.24      0.93 o 
  -4  -1   5       20.39       18.43      1.28 o 
  -3  -1   5      300.96      272.14      3.14 o 
  -2  -1   5      257.88      262.64      2.90 o 
  -1  -1   5      481.27      588.22      5.07 o 
   0  -1   5       91.13       98.78      1.48 o 
   1  -1   5      462.92      481.92      4.00 o 
   2  -1   5      139.69      142.35      2.36 o 
   3  -1   5        9.29       14.49      0.79 o 
   4  -1   5        0.72        1.09      0.62 o 
   5  -1   5       88.95       81.57      1.79 o 
   6  -1   5       13.96       11.51      1.01 o 
   7  -1   5       16.22       20.41      1.16 o 
   8  -1   5       12.71       16.43      1.35 o 
   9  -1   5        1.14        0.30      1.19 o 
  10  -1   5        3.01        7.07      3.44 o 
  11  -1   5        1.12        0.70      2.03 o 
  -9   0   5        2.58        6.29      2.77 o 
  -8   0   5        5.45        1.26      2.14 o 
  -7   0   5        0.01        0.17      1.44 o 
  -6   0   5        1.09        0.00      0.86 o 
  -5   0   5       25.87       24.56      1.31 o 
  -4   0   5      145.94      143.91      2.25 o 
  -3   0   5       34.05       27.50      1.05 o 
  -2   0   5       52.23       73.58      1.57 o 
  -1   0   5       31.27       52.82      1.40 o 
   0   0   5       16.13       17.51      0.76 o 
   1   0   5        5.11        7.15      0.56 o 
   2   0   5       68.20       59.17      1.15 o 
   3   0   5      529.47      536.28      4.65 o 
   4   0   5      502.84      502.65      5.78 o 
   5   0   5      245.56      293.24      3.19 o 
   6   0   5       15.04       19.98      0.97 o 
   7   0   5       44.20       35.69      1.32 o 
   8   0   5       64.93       73.64      2.07 o 
   9   0   5       31.49       37.30      2.79 o 
  10   0   5       12.47        9.85      1.63 o 
  11   0   5       72.05       71.84      3.40 o 
  -9   1   5      245.32      257.25      7.76 o 
  -8   1   5        2.19        3.63      3.24 o 
  -7   1   5        5.88        2.50      1.90 o 
  -6   1   5        3.33        2.85      1.30 o 
  -5   1   5       26.59       28.49      1.09 o 
  -4   1   5      160.19      166.68      2.43 o 
  -3   1   5      642.13      722.68      7.24 o 
  -2   1   5      110.49      126.35      1.88 o 
  -1   1   5      507.30      481.71      4.25 o 
   0   1   5     1287.31     1249.56      9.32 o 
   1   1   5      701.18      645.81      7.04 o 
   2   1   5      159.98      142.21      1.60 o 
   3   1   5      111.36      115.53      2.21 o 
   4   1   5        0.03        1.04      0.49 o 
   5   1   5      859.49      924.50      7.39 o 
   6   1   5       71.24       73.33      1.50 o 
   7   1   5       16.97       16.97      0.94 o 
   8   1   5       38.62       33.18      1.39 o 
   9   1   5       67.65       70.05      2.28 o 
  10   1   5      131.56      126.01      3.15 o 
  11   1   5        0.17        0.36      1.44 o 
  -9   2   5        0.19        0.00      2.03 o 
  -8   2   5        4.80        3.58      2.21 o 
  -7   2   5       28.88       30.49      2.45 o 
  -6   2   5        2.36        4.98      0.93 o 
  -5   2   5        2.73        1.51      0.74 o 
  -4   2   5       34.25       37.94      1.24 o 
  -3   2   5      470.38      454.93      3.71 o 
  -2   2   5     1010.66      990.34      7.84 o 
  -1   2   5        7.12       12.78      0.65 o 
   0   2   5      310.90      259.66      2.49 o 
   1   2   5       15.20       13.32      0.60 o 
   2   2   5       31.31       49.26      0.99 o 
   3   2   5      638.29      746.84      5.50 o 
   4   2   5       29.59       31.67      0.93 o 
   5   2   5      316.64      333.54      3.33 o 
   6   2   5      128.74      117.25      1.78 o 
   7   2   5       65.06       53.63      1.48 o 
   8   2   5       44.97       37.81      1.25 o 
   9   2   5      294.56      308.14      4.62 o 
  10   2   5       17.13       16.45      1.60 o 
  11   2   5        0.01        0.00      1.39 o 
  -9   3   5        5.17        6.05      2.54 o 
  -8   3   5        0.01        1.27      2.04 o 
  -7   3   5        8.88       11.14      1.51 o 
  -6   3   5        1.90        2.24      1.23 o 
  -5   3   5       78.10       74.74      1.65 o 
  -4   3   5       30.81       31.22      1.04 o 
  -3   3   5       32.79       30.08      0.94 o 
  -2   3   5       15.08       11.44      0.68 o 
  -1   3   5      311.73      270.50      2.43 o 
   0   3   5      196.32      171.12      1.76 o 
   1   3   5      693.70      728.49      5.35 o 
   2   3   5       24.55       28.32      0.73 o 
   3   3   5     1055.82     1137.54      7.43 o 
   4   3   5      305.83      254.72      2.29 o 
   5   3   5        8.57        4.89      0.52 o 
   6   3   5       12.61       13.67      0.69 o 
   7   3   5       16.29       19.83      1.08 o 
   8   3   5      678.84      694.43      5.51 o 
   9   3   5      127.30      107.49      3.28 o 
  10   3   5        7.92        7.97      1.23 o 
  11   3   5        4.64        4.75      1.74 o 
  -9   4   5        0.98        0.00      2.12 o 
  -8   4   5        6.86        7.25      2.42 o 
  -7   4   5        0.80        0.15      1.14 o 
  -6   4   5        7.61        6.63      1.11 o 
  -5   4   5       66.69       59.19      1.52 o 
  -4   4   5       56.45       51.77      1.27 o 
  -3   4   5        0.51        1.47      0.53 o 
  -2   4   5        0.00        0.11      0.49 o 
  -1   4   5       34.52       32.92      0.78 o 
   0   4   5       85.79      112.40      1.31 o 
   1   4   5      251.31      253.97      1.99 o 
   2   4   5      133.62      111.98      1.33 o 
   3   4   5      149.63      155.87      1.61 o 
   4   4   5       19.07       13.93      0.59 o 
   5   4   5      189.82      169.14      1.74 o 
   6   4   5     1254.20     1252.17      8.48 o 
   7   4   5      816.50      854.09      5.94 o 
   8   4   5      289.98      286.53      2.93 o 
   9   4   5       24.36       26.91      1.44 o 
  10   4   5       23.93       22.07      1.79 o 
  11   4   5        0.00        0.00      1.84 o 
  -9   5   5        0.84        3.61      2.35 o 
  -8   5   5        0.91        2.28      4.76 o 
  -7   5   5        4.27        4.52      1.32 o 
  -6   5   5       20.19       27.35      1.56 o 
  -5   5   5       26.35       21.18      1.25 o 
  -4   5   5       68.03       77.17      1.54 o 
  -3   5   5        0.26        0.00      0.58 o 
  -2   5   5       22.38       20.40      0.71 o 
  -1   5   5        8.33       12.18      0.59 o 
   0   5   5       57.89       61.55      1.09 o 
   1   5   5       45.78       53.29      1.00 o 
   2   5   5      312.58      272.05      2.07 o 
   3   5   5      442.37      444.36      3.16 o 
   4   5   5       81.17       93.05      1.43 o 
   5   5   5      314.89      307.04      2.52 o 
   6   5   5        0.12        0.36      0.55 o 
   7   5   5      243.47      238.24      2.34 o 
   8   5   5        2.88        2.98      0.81 o 
   9   5   5       29.38       27.81      1.60 o 
  10   5   5        0.07        0.00      1.24 o 
  11   5   5        6.81        8.30      1.89 o 
  -8   6   5        5.93        4.81      3.29 o 
  -7   6   5        2.56        2.36      1.32 o 
  -6   6   5        1.52        0.28      1.07 o 
  -5   6   5        9.20       10.42      1.10 o 
  -4   6   5        0.06        0.00      0.73 o 
  -3   6   5        4.34        4.06      0.61 o 
  -2   6   5       50.59       59.64      1.05 o 
  -1   6   5      128.43      136.45      1.67 o 
   0   6   5      190.10      180.90      1.71 o 
   1   6   5       40.42       35.29      0.74 o 
   2   6   5        7.31       10.24      0.46 o 
   3   6   5       46.42       44.11      0.68 o 
   4   6   5     1016.48     1006.09      6.31 o 
   5   6   5        4.91        5.07      0.62 o 
   6   6   5       23.53       26.05      0.94 o 
   7   6   5        0.24        0.00      0.65 o 
   8   6   5        4.99        6.41      1.03 o 
   9   6   5       10.00       12.29      2.31 o 
  10   6   5        5.47        3.83      1.37 o 
  -8   7   5        0.19        0.25      1.72 o 
  -7   7   5       20.91       17.02      2.08 o 
  -6   7   5        0.06        1.04      1.10 o 
  -5   7   5       10.28       14.52      1.25 o 
  -4   7   5       20.74       21.70      1.10 o 
  -3   7   5       16.10       21.98      1.28 o 
  -2   7   5        1.80        1.66      0.58 o 
  -1   7   5        9.61       11.69      0.66 o 
   0   7   5        7.57        8.86      0.60 o 
   1   7   5      178.74      184.75      1.75 o 
   2   7   5       90.22       90.06      1.35 o 
   3   7   5      266.23      256.57      2.35 o 
   4   7   5      175.06      165.27      1.79 o 
   5   7   5       61.86       73.77      1.36 o 
   6   7   5      126.52      129.29      1.89 o 
   7   7   5       66.28       65.02      2.16 o 
   8   7   5       28.35       27.92      1.41 o 
   9   7   5        0.17        0.80      1.16 o 
  10   7   5        6.20        5.59      1.50 o 
  -7   8   5      106.71       93.66      3.74 o 
  -6   8   5       27.67       18.40      2.05 o 
  -5   8   5        2.67        1.94      1.11 o 
  -4   8   5        1.24        3.34      1.30 o 
  -3   8   5        0.21        0.57      0.99 o 
  -2   8   5        7.08        7.93      0.73 o 
  -1   8   5      215.56      203.64      2.18 o 
   0   8   5      145.89      140.19      2.08 o 
   1   8   5       38.53       40.05      1.87 o 
   2   8   5       96.62       98.59      1.50 o 
   3   8   5       84.69       88.24      1.19 o 
   4   8   5       94.36       94.84      1.25 o 
   5   8   5      105.18       98.53      2.16 o 
   6   8   5        9.20        8.42      0.77 o 
   7   8   5        8.92        6.92      1.65 o 
   8   8   5        2.28        4.35      1.12 o 
   9   8   5       12.30        9.62      1.81 o 
  -6   9   5        7.00       10.06      3.55 o 
  -5   9   5        3.16        2.08      1.81 o 
  -4   9   5       21.03       19.67      4.04 o 
  -3   9   5        2.65        1.60      1.59 o 
  -2   9   5        0.53        0.00      0.75 o 
  -1   9   5       80.44       77.70      1.97 o 
   0   9   5       30.61       31.43      1.13 o 
   1   9   5       15.57       14.30      0.81 o 
   2   9   5        5.81        4.18      0.83 o 
   3   9   5        0.22        0.94      0.63 o 
   4   9   5        9.33        8.60      0.86 o 
   5   9   5       34.24       31.76      1.29 o 
   6   9   5       34.47       35.52      1.68 o 
   7   9   5       16.00       17.93      1.68 o 
   8   9   5        5.10        1.49      2.38 o 
  -5  10   5        0.09        0.00      1.77 o 
  -4  10   5        0.60        0.58      1.61 o 
  -3  10   5       97.09       98.77      3.83 o 
  -2  10   5       26.29       25.28      1.57 o 
  -1  10   5       18.02       15.36      1.28 o 
   0  10   5        5.89        5.00      1.29 o 
   1  10   5        8.36       12.18      1.59 o 
   2  10   5       15.93       16.88      1.25 o 
   3  10   5       65.63       63.58      1.65 o 
   4  10   5        8.86       11.19      1.15 o 
   5  10   5        0.68        0.30      0.69 o 
   6  10   5       21.03       25.56      1.99 o 
   7  10   5       35.18       42.90      3.82 o 
  -3  11   5        0.28        0.00      1.64 o 
  -2  11   5        1.26        0.00      1.37 o 
  -1  11   5       12.33       10.31      1.54 o 
   0  11   5        9.55       10.17      1.80 o 
   1  11   5        3.90        5.02      1.46 o 
   2  11   5        8.65        8.79      0.84 o 
   3  11   5      111.52      100.15      4.15 o 
   4  11   5       19.89       25.76      4.73 o 
   5  11   5        7.67       15.93      4.17 o 
   1  12   5       53.07       52.19      2.82 o 
  -2  -7   6       25.62       26.03      2.13 o 
  -1  -7   6        3.22        4.10      1.46 o 
   0  -7   6       10.94       11.49      1.70 o 
   1  -7   6       12.40        9.10      1.63 o 
   2  -7   6        6.11        6.73      1.62 o 
   3  -7   6       59.61       55.79      3.44 o 
   4  -7   6        1.66        0.15      2.01 o 
   5  -7   6        4.66        8.53      2.32 o 
   6  -7   6        6.58        2.19      2.24 o 
  -4  -6   6        2.20        2.14      1.48 o 
  -3  -6   6       34.97       38.65      2.29 o 
  -2  -6   6       28.82       27.78      2.06 o 
  -1  -6   6       10.17        9.08      1.57 o 
   0  -6   6       17.65       18.01      1.79 o 
   1  -6   6       14.15       13.77      1.68 o 
   2  -6   6        0.14        0.00      1.28 o 
   3  -6   6      122.74      119.39      3.13 o 
   4  -6   6       18.25       21.22      1.76 o 
   5  -6   6        3.16        5.10      1.67 o 
   6  -6   6        0.14        0.00      1.54 o 
   7  -6   6        7.01        9.17      2.00 o 
  -5  -5   6       18.48       16.64      3.50 o 
  -4  -5   6       54.90       65.62      3.48 o 
  -3  -5   6        0.98        0.80      1.24 o 
  -2  -5   6        0.29        0.00      1.20 o 
  -1  -5   6       34.11       39.72      2.46 o 
   0  -5   6        4.41        8.56      1.11 o 
   1  -5   6        8.28        4.31      1.06 o 
   2  -5   6       14.97       17.60      1.19 o 
   3  -5   6       28.75       28.69      1.40 o 
   4  -5   6       35.32       33.30      1.72 o 
   5  -5   6       20.12       19.42      1.68 o 
   6  -5   6       49.29       50.16      2.37 o 
   7  -5   6      225.15      246.51      5.69 o 
   8  -5   6       29.28       35.10      2.69 o 
  -6  -4   6       39.73       51.89      5.10 o 
  -5  -4   6        6.68        4.73      2.98 o 
  -4  -4   6       12.80       14.06      2.05 o 
  -3  -4   6       74.73       80.01      2.77 o 
  -2  -4   6       89.84       87.20      2.12 o 
  -1  -4   6        4.67        3.42      0.86 o 
   0  -4   6       17.26       15.68      1.09 o 
   1  -4   6       95.42       82.47      2.13 o 
   2  -4   6       36.76       40.96      1.93 o 
   3  -4   6       11.17       12.13      1.06 o 
   4  -4   6       28.46       32.81      2.06 o 
   5  -4   6       24.66       31.71      1.64 o 
   6  -4   6      302.16      316.65      9.97 o 
   7  -4   6       86.80       86.77      3.37 o 
   8  -4   6       19.50       17.94      2.96 o 
   9  -4   6        0.60        0.00      1.75 o 
  -7  -3   6        0.16        0.00      3.13 o 
  -6  -3   6        0.05        2.35      2.94 o 
  -5  -3   6       39.34       36.19      2.35 o 
  -4  -3   6        1.02        1.16      1.09 o 
  -3  -3   6       17.06       19.53      1.18 o 
  -2  -3   6       42.14       38.91      1.43 o 
  -1  -3   6       12.42       13.13      1.02 o 
   0  -3   6       18.94       22.03      1.16 o 
   1  -3   6       29.56       30.45      1.26 o 
   2  -3   6        0.11        0.69      0.78 o 
   3  -3   6       56.25       61.90      1.74 o 
   4  -3   6      530.02      583.09      6.04 o 
   5  -3   6      396.52      408.47      5.80 o 
   6  -3   6      101.97      105.99      4.29 o 
   7  -3   6       14.31       15.89      3.01 o 
   8  -3   6       25.85       26.77      2.82 o 
   9  -3   6        1.71        2.60      1.86 o 
  10  -3   6        0.86        0.00      2.13 o 
  -7  -2   6        5.43        5.24      2.19 o 
  -6  -2   6       19.75       19.34      2.59 o 
  -5  -2   6       50.52       46.65      2.14 o 
  -4  -2   6        1.97        1.43      0.93 o 
  -3  -2   6        7.98        9.82      1.02 o 
  -2  -2   6        0.23        0.40      0.83 o 
  -1  -2   6       24.04       29.79      1.11 o 
   0  -2   6      129.46      134.14      2.10 o 
   1  -2   6      527.71      476.17      4.22 o 
   2  -2   6      241.21      210.71      2.68 o 
   3  -2   6       99.51       94.00      1.80 o 
   4  -2   6       98.04       91.04      1.82 o 
   5  -2   6       91.08      104.77      2.09 o 
   6  -2   6       17.40       16.37      1.19 o 
   7  -2   6       83.39       88.50      2.78 o 
   8  -2   6        0.93        1.30      1.60 o 
   9  -2   6        2.02        1.60      1.69 o 
  10  -2   6       14.25       15.39      2.36 o 
  -8  -1   6        1.85        0.56      2.75 o 
  -7  -1   6        1.88        5.44      2.21 o 
  -6  -1   6       35.64       34.20      2.31 o 
  -5  -1   6       39.22       35.28      1.93 o 
  -4  -1   6       19.27       21.92      1.28 o 
  -3  -1   6      110.37      109.00      2.21 o 
  -2  -1   6      556.03      551.69      5.13 o 
  -1  -1   6      162.35      142.02      1.98 o 
   0  -1   6      121.24      113.39      2.26 o 
   1  -1   6        7.43       10.33      0.79 o 
   2  -1   6      643.89      640.46      5.61 o 
   3  -1   6       84.03       83.66      1.63 o 
   4  -1   6      135.49      123.94      2.02 o 
   5  -1   6       50.71       53.13      1.62 o 
   6  -1   6       20.50       20.61      1.19 o 
   7  -1   6        1.44        1.49      1.01 o 
   8  -1   6        3.04        4.12      1.28 o 
   9  -1   6        2.15        3.34      2.17 o 
  10  -1   6       14.93       20.30      2.59 o 
  11  -1   6        1.28        0.36      2.35 o 
  -8   0   6        2.29        5.77      2.41 o 
  -7   0   6       61.60       70.37      7.18 o 
  -6   0   6       39.10       38.16      2.11 o 
  -5   0   6      125.91      126.98      3.34 o 
  -4   0   6       13.53       12.46      1.09 o 
  -3   0   6        0.77        0.07      0.68 o 
  -2   0   6       68.25       71.82      1.59 o 
  -1   0   6      570.74      589.51      5.24 o 
   0   0   6      274.01      264.09      3.21 o 
   1   0   6       20.36       16.39      0.84 o 
   2   0   6       57.20       48.90      1.41 o 
   3   0   6        0.00        1.10      0.49 o 
   4   0   6      146.60      135.06      3.17 o 
   5   0   6      166.04      182.22      2.32 o 
   6   0   6        0.03        0.51      0.79 o 
   7   0   6        0.22        0.02      0.84 o 
   8   0   6        3.46        2.90      1.24 o 
   9   0   6       38.23       42.51      2.24 o 
  10   0   6       12.64       11.51      1.71 o 
  11   0   6       14.14       16.55      2.88 o 
  -8   1   6       51.64       51.35      4.37 o 
  -7   1   6        5.94        8.69      2.41 o 
  -6   1   6        2.60        4.01      1.15 o 
  -5   1   6        0.04        0.19      0.88 o 
  -4   1   6       24.31       22.13      1.45 o 
  -3   1   6      176.88      182.69      3.94 o 
  -2   1   6      154.50      161.21      2.32 o 
  -1   1   6      216.49      248.54      2.86 o 
   0   1   6       47.84       53.62      1.28 o 
   1   1   6      547.13      514.50      4.58 o 
   2   1   6      308.20      258.46      2.61 o 
   3   1   6      158.85      142.80      1.86 o 
   4   1   6       10.81        9.12      0.74 o 
   5   1   6      108.07      113.67      1.89 o 
   6   1   6       50.80       56.26      1.47 o 
   7   1   6       89.48       84.73      3.52 o 
   8   1   6       28.96       29.56      1.85 o 
   9   1   6        0.66        0.00      1.12 o 
  10   1   6        3.13        0.00      1.35 o 
  11   1   6        0.12        0.00      2.05 o 
  -8   2   6       15.05       16.43      3.85 o 
  -7   2   6       11.13       11.19      2.41 o 
  -6   2   6       40.25       41.30      3.68 o 
  -5   2   6        0.70        0.04      0.78 o 
  -4   2   6        0.68        0.00      0.75 o 
  -3   2   6      409.96      415.31      5.81 o 
  -2   2   6      221.19      194.75      3.32 o 
  -1   2   6       50.37       40.25      1.00 o 
   0   2   6        9.13        4.50      0.57 o 
   1   2   6      140.80      150.33      1.99 o 
   2   2   6        3.11        2.32      0.52 o 
   3   2   6     1620.69     1818.48     15.36 o 
   4   2   6      163.03      143.64      1.86 o 
   5   2   6      354.57      325.70      3.15 o 
   6   2   6      100.11       95.27      1.71 o 
   7   2   6        0.03        0.00      0.74 o 
   8   2   6        9.68        7.89      1.19 o 
   9   2   6      109.33      108.86      2.57 o 
  10   2   6       21.61       28.06      1.83 o 
  11   2   6        0.28        0.04      1.41 o 
  -8   3   6        0.05        0.00      2.17 o 
  -7   3   6        0.07        0.00      1.21 o 
  -6   3   6        1.01        0.94      1.26 o 
  -5   3   6      268.87      274.57      3.78 o 
  -4   3   6      217.56      210.37      2.88 o 
  -3   3   6      252.87      263.80      2.65 o 
  -2   3   6      128.48      121.63      1.77 o 
  -1   3   6       50.36       50.24      1.10 o 
   0   3   6       73.42       62.14      1.22 o 
   1   3   6      187.15      189.19      2.23 o 
   2   3   6       82.62       66.39      1.61 o 
   3   3   6      494.84      544.40      4.35 o 
   4   3   6       25.55       12.38      0.70 o 
   5   3   6       61.84       49.91      1.18 o 
   6   3   6        1.00        0.17      0.54 o 
   7   3   6       19.87       13.95      0.96 o 
   8   3   6       42.14       49.64      1.37 o 
   9   3   6        1.16        0.00      1.07 o 
  10   3   6        7.60       10.00      1.44 o 
  11   3   6        2.14        3.84      1.69 o 
  -8   4   6        0.80        0.00      1.91 o 
  -7   4   6        0.23        0.16      1.30 o 
  -6   4   6        2.35        2.58      1.16 o 
  -5   4   6        0.42        0.69      0.97 o 
  -4   4   6        7.20        9.42      0.89 o 
  -3   4   6       57.19       56.40      1.23 o 
  -2   4   6        1.39        0.36      0.60 o 
  -1   4   6       15.85       18.30      0.71 o 
   0   4   6      110.46      100.64      1.35 o 
   1   4   6     1749.42     1830.90     11.63 o 
   2   4   6       19.01       13.45      0.60 o 
   3   4   6       17.79       15.17      0.68 o 
   4   4   6      274.31      262.54      2.45 o 
   5   4   6       10.61       10.54      0.64 o 
   6   4   6      122.47      135.19      1.74 o 
   7   4   6      425.72      415.37      4.39 o 
   8   4   6       18.91       20.38      1.05 o 
   9   4   6        2.21        3.97      1.07 o 
  10   4   6        0.00        0.00      1.27 o 
  11   4   6        2.58        1.90      1.65 o 
  -8   5   6        0.12        0.61      4.15 o 
  -7   5   6       64.69       59.83      2.85 o 
  -6   5   6        3.52        4.24      1.25 o 
  -5   5   6       15.97       19.58      1.30 o 
  -4   5   6        0.77        0.14      0.73 o 
  -3   5   6        6.29        5.96      0.70 o 
  -2   5   6        0.02        0.57      0.61 o 
  -1   5   6      672.04      691.20      4.86 o 
   0   5   6      256.08      260.80      2.37 o 
   1   5   6      879.39      913.18      6.32 o 
   2   5   6       20.02       21.84      0.74 o 
   3   5   6      306.68      306.41      2.54 o 
   4   5   6       53.28       62.30      1.08 o 
   5   5   6       40.19       41.34      0.97 o 
   6   5   6      890.43      884.50      6.01 o 
   7   5   6      307.76      281.92      2.83 o 
   8   5   6       79.34       72.70      1.49 o 
   9   5   6        4.57        5.57      1.12 o 
  10   5   6       78.54       91.22      3.04 o 
  11   5   6       15.22       21.50      2.23 o 
  -8   6   6        0.03        0.00      2.16 o 
  -7   6   6        0.61        2.05      1.31 o 
  -6   6   6        0.07        0.00      1.14 o 
  -5   6   6        4.39        2.80      1.06 o 
  -4   6   6       43.79       46.95      1.88 o 
  -3   6   6       81.92       87.83      1.56 o 
  -2   6   6       19.23       18.77      0.80 o 
  -1   6   6       48.83       48.00      1.12 o 
   0   6   6       28.42       33.77      0.91 o 
   1   6   6       64.23       64.23      1.18 o 
   2   6   6       95.24       91.46      1.17 o 
   3   6   6       39.96       38.27      0.80 o 
   4   6   6      324.83      315.82      2.59 o 
   5   6   6      953.51      961.42      6.31 o 
   6   6   6        6.44        8.40      0.67 o 
   7   6   6      124.60      133.96      1.94 o 
   8   6   6       35.55       38.66      1.49 o 
   9   6   6        3.74        6.59      1.35 o 
  10   6   6        4.03        0.00      1.22 o 
  -7   7   6       10.96        8.07      1.67 o 
  -6   7   6       15.40       16.54      1.66 o 
  -5   7   6        0.16        0.98      1.38 o 
  -4   7   6        4.36        3.47      0.99 o 
  -3   7   6      177.68      180.37      2.32 o 
  -2   7   6       15.65       18.84      0.96 o 
  -1   7   6       11.65       13.56      0.83 o 
   0   7   6       20.82       15.79      0.65 o 
   1   7   6       14.37       13.41      0.61 o 
   2   7   6        1.97        3.70      0.48 o 
   3   7   6        9.00        8.19      0.49 o 
   4   7   6      248.23      253.63      2.53 o 
   5   7   6      451.67      429.82      3.73 o 
   6   7   6       53.91       60.40      1.30 o 
   7   7   6        0.02        0.72      0.66 o 
   8   7   6       92.03       93.65      2.33 o 
   9   7   6       27.33       22.21      1.73 o 
  10   7   6       36.71       46.92      2.54 o 
  -7   8   6        2.19        3.68      1.89 o 
  -6   8   6       35.54       30.91      2.72 o 
  -5   8   6       18.31       19.83      1.70 o 
  -4   8   6        7.21        7.79      1.21 o 
  -3   8   6        8.57        7.64      0.95 o 
  -2   8   6        7.69        6.46      0.85 o 
  -1   8   6       29.64       34.17      1.28 o 
   0   8   6       14.33       12.62      0.74 o 
   1   8   6       69.01       66.14      1.33 o 
   2   8   6      401.36      401.15      4.35 o 
   3   8   6        7.27        8.66      0.72 o 
   4   8   6       95.30       88.45      1.37 o 
   5   8   6       96.32       94.25      1.46 o 
   6   8   6       22.51       25.78      0.98 o 
   7   8   6        2.53        3.13      0.92 o 
   8   8   6        5.71        3.59      1.16 o 
   9   8   6       14.97       19.39      1.59 o 
  -6   9   6        1.74        0.11      2.88 o 
  -5   9   6        2.05        1.82      1.48 o 
  -4   9   6        5.35        6.39      1.57 o 
  -3   9   6       13.63       15.07      1.78 o 
  -2   9   6       11.03       13.38      1.09 o 
  -1   9   6       34.65       36.71      1.33 o 
   0   9   6        0.75        1.49      0.85 o 
   1   9   6        4.71        3.21      0.72 o 
   2   9   6        9.57        9.08      0.77 o 
   3   9   6       10.25       10.79      0.88 o 
   4   9   6       53.66       52.37      1.37 o 
   5   9   6       12.73       13.78      0.99 o 
   6   9   6       11.09       11.61      0.87 o 
   7   9   6       50.09       52.24      1.89 o 
   8   9   6       10.82        9.43      2.60 o 
  -5  10   6        0.82        3.44      1.98 o 
  -4  10   6        0.61        3.48      3.20 o 
  -3  10   6        0.23        0.74      1.36 o 
  -2  10   6        5.53        2.87      1.19 o 
  -1  10   6        0.01        0.00      0.91 o 
   0  10   6       63.01       55.70      2.34 o 
   1  10   6        0.01        0.00      0.78 o 
   2  10   6        0.06        0.98      0.81 o 
   3  10   6        0.45        1.20      0.76 o 
   4  10   6       10.73       14.16      1.00 o 
   5  10   6       40.16       38.66      1.75 o 
   6  10   6        2.84        5.94      1.01 o 
   7  10   6        0.08        0.00      0.93 o 
  -3  11   6       23.71       18.15      3.20 o 
  -2  11   6        0.10        0.00      2.49 o 
  -1  11   6        1.75        2.47      1.49 o 
   0  11   6        6.20        8.97      2.21 o 
   1  11   6       12.84       13.67      1.82 o 
   2  11   6        1.08        0.62      0.93 o 
   3  11   6       11.67       12.69      1.50 o 
   4  11   6        0.44        0.17      0.76 o 
   5  11   6        9.05       10.90      0.82 o 
   1  -7   7        2.28        0.00      1.86 o 
   2  -7   7        1.82        4.80      2.20 o 
   3  -7   7       30.06       22.33      2.81 o 
  -2  -6   7       18.59       22.49      2.60 o 
  -1  -6   7       20.24       15.64      2.10 o 
   0  -6   7        4.65        5.79      1.65 o 
   1  -6   7        9.97        9.93      2.23 o 
   2  -6   7        2.70        3.71      2.00 o 
   3  -6   7       19.59       16.93      2.49 o 
   4  -6   7        0.04        1.80      2.08 o 
   5  -6   7        0.40        1.81      2.13 o 
   6  -6   7        5.61        8.83      1.99 o 
  -4  -5   7        0.68        0.86      2.74 o 
  -3  -5   7        3.30        0.00      1.83 o 
  -2  -5   7        0.01        0.00      1.37 o 
  -1  -5   7        0.18        0.00      1.42 o 
   0  -5   7        7.57       11.73      1.68 o 
   1  -5   7      360.78      304.07      4.76 o 
   2  -5   7       50.30       49.17      2.27 o 
   3  -5   7       49.77       43.64      3.21 o 
   4  -5   7        4.20        6.08      2.48 o 
   5  -5   7        0.28        0.30      2.52 o 
   6  -5   7        5.68        6.83      2.20 o 
   7  -5   7       50.73       48.76      2.92 o 
   8  -5   7        9.04        7.46      2.03 o 
  -5  -4   7       26.00       30.00      4.36 o 
  -4  -4   7       12.80       16.38      3.61 o 
  -3  -4   7       43.68       51.83      3.28 o 
  -2  -4   7       16.60       20.19      1.47 o 
  -1  -4   7       82.06       77.08      2.59 o 
   0  -4   7       45.22       46.65      1.65 o 
   1  -4   7       65.33       61.61      1.85 o 
   2  -4   7        5.10        5.99      1.24 o 
   3  -4   7        6.25        6.68      1.21 o 
   4  -4   7       41.32       41.60      1.88 o 
   5  -4   7        1.75        5.74      1.35 o 
   6  -4   7       70.13       70.90      3.18 o 
   7  -4   7       25.18       28.90      2.65 o 
   8  -4   7       13.18        7.61      2.55 o 
   9  -4   7       18.91       20.33      2.59 o 
  -6  -3   7        2.53        0.00      3.31 o 
  -5  -3   7       64.54       64.95      5.55 o 
  -4  -3   7       23.05       22.30      2.55 o 
  -3  -3   7       20.68       21.81      1.67 o 
  -2  -3   7        0.07        1.66      0.91 o 
  -1  -3   7      271.33      229.69      3.38 o 
   0  -3   7       11.15       16.83      1.21 o 
   1  -3   7       11.03       12.43      1.09 o 
   2  -3   7      153.37      142.64      2.61 o 
   3  -3   7        6.80        7.07      1.01 o 
   4  -3   7        5.00        9.31      1.43 o 
   5  -3   7      500.58      490.41     11.79 o 
   6  -3   7        0.77        0.06      1.77 o 
   7  -3   7       57.04       59.51      2.92 o 
   8  -3   7        0.14        0.00      2.01 o 
   9  -3   7        1.07        2.02      1.86 o 
  -6  -2   7        4.95        1.97      5.14 o 
  -5  -2   7        1.73        3.05      1.94 o 
  -4  -2   7        0.87        0.97      1.21 o 
  -3  -2   7      122.67      107.23      2.65 o 
  -2  -2   7       24.26       26.23      1.32 o 
  -1  -2   7      159.08      133.64      2.49 o 
   0  -2   7        2.34        5.32      0.94 o 
   1  -2   7       43.85       48.32      1.58 o 
   2  -2   7       38.06       36.36      1.41 o 
   3  -2   7        6.14        4.69      0.95 o 
   4  -2   7      458.31      434.43      5.54 o 
   5  -2   7      200.81      180.54      3.54 o 
   6  -2   7      148.87      142.92      5.66 o 
   7  -2   7       52.95       51.19      4.12 o 
   8  -2   7       51.37       58.63      3.78 o 
   9  -2   7        9.35        9.79      2.10 o 
  10  -2   7        5.76        4.31      2.23 o 
  -7  -1   7        0.37        0.89      2.16 o 
  -6  -1   7       34.59       34.79      3.14 o 
  -5  -1   7       33.03       37.15      2.47 o 
  -4  -1   7        0.35        0.37      1.39 o 
  -3  -1   7       34.58       36.93      2.99 o 
  -2  -1   7       73.69       81.48      2.53 o 
  -1  -1   7       62.42       53.78      1.64 o 
   0  -1   7      125.01      105.08      1.96 o 
   1  -1   7       51.38       57.69      1.51 o 
   2  -1   7       94.93       98.28      1.87 o 
   3  -1   7      619.55      596.61      5.54 o 
   4  -1   7       13.32       13.67      1.07 o 
   5  -1   7      160.33      156.20      2.74 o 
   6  -1   7       83.07       80.28      2.07 o 
   7  -1   7        1.97        0.58      1.13 o 
   8  -1   7        0.24        1.31      1.89 o 
   9  -1   7       43.86       40.69      2.86 o 
  10  -1   7       13.75       18.53      2.45 o 
  -7   0   7       22.44       17.29      2.87 o 
  -6   0   7        4.17        1.05      1.81 o 
  -5   0   7       68.02       74.78      3.19 o 
  -4   0   7       63.59       63.56      3.93 o 
  -3   0   7       69.46       68.32      3.60 o 
  -2   0   7       54.51       50.71      1.54 o 
  -1   0   7       74.22       65.25      1.59 o 
   0   0   7        0.03        0.00      0.65 o 
   1   0   7        0.15        1.69      0.70 o 
   2   0   7      635.66      553.16      5.14 o 
   3   0   7      108.09      118.52      2.19 o 
   4   0   7        2.74        2.30      0.68 o 
   5   0   7        7.44        8.94      0.96 o 
   6   0   7       65.65       66.06      1.83 o 
   7   0   7       39.96       41.95      2.04 o 
   8   0   7       18.48       14.39      2.70 o 
   9   0   7       27.11       23.86      1.96 o 
  10   0   7        4.68        1.72      2.06 o 
  11   0   7        0.00        0.62      2.17 o 
  -8   1   7       83.82       76.99      5.90 o 
  -7   1   7       61.13       56.53      3.91 o 
  -6   1   7        1.00        0.00      1.28 o 
  -5   1   7       16.06       16.76      1.90 o 
  -4   1   7       31.44       34.68      1.96 o 
  -3   1   7        9.26        7.09      1.01 o 
  -2   1   7        0.13        0.00      0.69 o 
  -1   1   7       38.11       38.87      1.24 o 
   0   1   7      359.43      342.35      4.67 o 
   1   1   7       19.29       19.07      0.93 o 
   2   1   7       50.57       43.79      1.15 o 
   3   1   7       70.28       71.01      1.41 o 
   4   1   7        0.71        2.59      0.77 o 
   5   1   7        1.12        1.14      0.71 o 
   6   1   7        2.19        2.05      0.86 o 
   7   1   7       45.14       45.72      2.00 o 
   8   1   7       94.14       84.05      3.69 o 
   9   1   7       21.92       18.45      2.17 o 
  10   1   7        4.86        6.90      1.59 o 
  11   1   7        3.91        3.71      2.37 o 
  -8   2   7        9.30        8.03      2.71 o 
  -7   2   7        2.14        4.38      2.43 o 
  -6   2   7       11.69       12.40      1.69 o 
  -5   2   7        6.39        3.55      1.38 o 
  -4   2   7        0.09        0.00      0.80 o 
  -3   2   7      259.33      267.11      3.70 o 
  -2   2   7        1.89        2.65      0.84 o 
  -1   2   7       72.08       73.20      1.48 o 
   0   2   7      145.82      131.81      1.91 o 
   1   2   7       87.74       76.73      1.57 o 
   2   2   7      125.94      117.36      1.89 o 
   3   2   7        2.33        3.46      0.66 o 
   4   2   7      128.41      107.25      1.83 o 
   5   2   7      185.09      142.71      2.17 o 
   6   2   7      108.77      116.90      2.65 o 
   7   2   7      139.34      143.89      3.60 o 
   8   2   7        1.42        0.00      1.16 o 
   9   2   7       66.03       56.14      2.47 o 
  10   2   7       24.27       23.44      1.81 o 
  11   2   7        0.63        0.59      1.49 o 
  -8   3   7        0.10        0.00      2.31 o 
  -7   3   7        0.84        0.00      1.93 o 
  -6   3   7        4.07        5.43      1.49 o 
  -5   3   7        0.09        0.00      1.08 o 
  -4   3   7        4.97        6.64      0.99 o 
  -3   3   7        0.58        0.29      0.66 o 
  -2   3   7       86.00       84.63      1.72 o 
  -1   3   7       77.40       68.50      1.87 o 
   0   3   7        1.72        0.78      0.62 o 
   1   3   7       45.79       50.67      1.30 o 
   2   3   7       28.09       20.92      0.83 o 
   3   3   7      636.94      617.95      5.40 o 
   4   3   7      102.80      117.95      1.90 o 
   5   3   7        2.00        4.62      0.65 o 
   6   3   7        5.13        2.47      0.78 o 
   7   3   7       19.26       21.74      1.10 o 
   8   3   7      152.96      165.35      3.28 o 
   9   3   7        2.00        4.32      1.14 o 
  10   3   7        0.27        2.51      1.28 o 
  11   3   7        5.62        5.41      1.60 o 
  -8   4   7        0.00        0.00      2.26 o 
  -7   4   7        7.54        3.49      2.36 o 
  -6   4   7       11.01       13.54      1.78 o 
  -5   4   7      211.59      217.84      5.18 o 
  -4   4   7        0.84        0.21      0.89 o 
  -3   4   7       45.35       49.85      1.32 o 
  -2   4   7       22.20       21.56      0.97 o 
  -1   4   7       39.05       36.15      1.00 o 
   0   4   7       97.26       92.00      1.50 o 
   1   4   7      616.26      682.39      5.84 o 
   2   4   7       27.98       38.02      0.97 o 
   3   4   7        7.00        7.35      0.62 o 
   4   4   7       61.95       81.63      1.37 o 
   5   4   7       51.57       60.44      1.49 o 
   6   4   7        0.56        0.00      0.67 o 
   7   4   7      228.20      235.55      2.90 o 
   8   4   7        7.17        3.04      0.87 o 
   9   4   7       33.34       30.12      1.56 o 
  10   4   7        0.00        0.00      1.35 o 
  11   4   7        0.66        1.59      2.99 o 
  -7   5   7       18.58       18.56      2.08 o 
  -6   5   7       23.01       24.77      2.63 o 
  -5   5   7        9.43        8.80      1.34 o 
  -4   5   7        1.58        0.96      0.98 o 
  -3   5   7       49.79       51.96      1.30 o 
  -2   5   7        6.92        7.14      0.85 o 
  -1   5   7        8.05        8.19      0.70 o 
   0   5   7        2.10        3.70      0.58 o 
   1   5   7       45.90       43.36      1.01 o 
   2   5   7       66.03       60.97      1.21 o 
   3   5   7       13.33       16.57      0.75 o 
   4   5   7       85.42       90.52      1.45 o 
   5   5   7       92.94       76.46      1.34 o 
   6   5   7      190.20      175.30      2.18 o 
   7   5   7        2.28        0.92      0.74 o 
   8   5   7       23.52       29.21      1.25 o 
   9   5   7        0.90        1.85      1.26 o 
  10   5   7       11.73       13.50      1.77 o 
  11   5   7        6.18       15.40      2.07 o 
  -7   6   7        9.07        9.63      1.89 o 
  -6   6   7        4.53        3.11      1.31 o 
  -5   6   7        1.63        0.00      1.15 o 
  -4   6   7        0.29        1.45      1.12 o 
  -3   6   7       55.29       53.66      1.50 o 
  -2   6   7      152.42      160.50      2.10 o 
  -1   6   7      682.15      704.60      5.43 o 
   0   6   7        6.62        6.55      0.67 o 
   1   6   7       36.46       40.94      1.05 o 
   2   6   7        6.53        9.65      0.68 o 
   3   6   7      153.35      156.92      1.77 o 
   4   6   7      337.11      351.73      2.95 o 
   5   6   7      465.33      446.10      3.55 o 
   6   6   7        2.23        1.62      0.90 o 
   7   6   7      193.21      209.27      2.73 o 
   8   6   7       63.67       65.14      1.83 o 
   9   6   7        8.79        9.57      1.29 o 
  10   6   7       10.73       12.57      1.69 o 
  -7   7   7        0.04        0.27      1.59 o 
  -6   7   7        1.36        0.00      1.30 o 
  -5   7   7        4.31        4.98      1.25 o 
  -4   7   7        0.04        0.21      1.01 o 
  -3   7   7       40.75       42.65      1.52 o 
  -2   7   7       16.86       20.09      1.01 o 
  -1   7   7       32.75       30.20      1.28 o 
   0   7   7       90.85       93.10      1.54 o 
   1   7   7      111.25      104.12      1.44 o 
   2   7   7       19.00       19.19      0.73 o 
   3   7   7        1.32        0.00      0.50 o 
   4   7   7        2.87        3.57      0.60 o 
   5   7   7      384.22      373.68      3.27 o 
   6   7   7      173.65      167.87      2.16 o 
   7   7   7       11.80       11.30      0.93 o 
   8   7   7       27.56       28.74      1.49 o 
   9   7   7        1.93        2.80      1.07 o 
  10   7   7        7.18        9.54      1.73 o 
  -6   8   7        6.27        4.23      1.57 o 
  -5   8   7        0.45        1.94      1.36 o 
  -4   8   7       17.12       17.37      1.63 o 
  -3   8   7       60.50       58.65      1.97 o 
  -2   8   7        5.50        6.29      0.96 o 
  -1   8   7        3.50        3.47      1.13 o 
   0   8   7        3.95        3.56      0.75 o 
   1   8   7       48.10       51.39      1.32 o 
   2   8   7       11.73       11.17      0.73 o 
   3   8   7      731.47      736.14      5.75 o 
   4   8   7       10.24       13.93      0.79 o 
   5   8   7        0.00        0.00      0.62 o 
   6   8   7        8.73        6.60      0.79 o 
   7   8   7       25.91       29.27      1.41 o 
   8   8   7        0.01        0.00      0.94 o 
   9   8   7       42.44       57.81      4.52 o 
  -5   9   7       31.89       34.18      2.44 o 
  -4   9   7        2.46        3.96      1.51 o 
  -3   9   7        0.25        0.03      1.12 o 
  -2   9   7       15.40       17.55      1.33 o 
  -1   9   7       10.55       11.95      1.04 o 
   0   9   7        6.12        5.87      0.87 o 
   1   9   7       29.89       30.79      1.23 o 
   2   9   7        0.08        0.00      0.69 o 
   3   9   7      519.03      499.78      4.96 o 
   4   9   7      106.66      112.42      1.91 o 
   5   9   7       11.48       14.32      1.42 o 
   6   9   7       62.36       62.66      1.83 o 
   7   9   7        4.62        3.51      1.07 o 
   8   9   7      100.13      110.67      2.89 o 
  -4  10   7        0.34        0.00      1.48 o 
  -3  10   7        6.54        9.37      1.67 o 
  -2  10   7        5.25        5.92      1.33 o 
  -1  10   7        0.69        0.57      1.15 o 
   0  10   7        9.29        9.00      1.15 o 
   1  10   7        0.08        0.00      0.81 o 
   2  10   7       68.14       68.20      1.78 o 
   3  10   7       22.66       21.82      1.39 o 
   4  10   7       10.60        7.77      1.67 o 
   5  10   7       41.17       39.00      2.19 o 
   6  10   7        1.80        3.32      0.98 o 
   7  10   7       50.18       57.95      3.40 o 
  -2  11   7        1.71        1.76      1.27 o 
  -1  11   7        8.49        3.13      1.35 o 
   0  11   7        0.03        0.00      1.13 o 
   1  11   7       18.18       19.36      2.42 o 
   2  11   7        0.84        1.06      1.01 o 
   3  11   7        8.67       10.30      1.16 o 
   4  11   7       11.56        9.99      1.11 o 
   5  11   7        2.47        1.51      1.22 o 
   1  -6   8        3.37        4.04      2.16 o 
   2  -6   8        1.97        5.21      3.07 o 
   3  -6   8       30.64       22.31      2.92 o 
   4  -6   8        0.06        0.49      2.17 o 
  -2  -5   8       17.04       21.93      5.34 o 
  -1  -5   8       41.27       38.81      3.14 o 
   0  -5   8        9.22       12.82      2.36 o 
   1  -5   8        1.66        0.06      2.98 o 
   2  -5   8        0.97        0.00      1.94 o 
   3  -5   8        0.39        1.49      1.55 o 
   4  -5   8        3.73        3.98      1.71 o 
   5  -5   8        2.86        2.55      1.79 o 
   6  -5   8        2.78        0.00      1.72 o 
  -3  -4   8        6.13        4.29      2.12 o 
  -2  -4   8        5.47        3.58      2.03 o 
  -1  -4   8       19.11       17.56      2.56 o 
   0  -4   8        9.19        8.67      1.76 o 
   1  -4   8      167.00      166.16      4.35 o 
   2  -4   8        0.09        0.00      1.86 o 
   3  -4   8        6.05        3.19      1.35 o 
   4  -4   8        1.17        0.34      1.25 o 
   5  -4   8       39.68       46.46      2.79 o 
   6  -4   8      100.85      108.73      3.97 o 
   7  -4   8       32.55       23.75      2.46 o 
   8  -4   8        2.20        0.78      2.26 o 
  -5  -3   8       12.34       22.48      4.43 o 
  -4  -3   8       19.85       26.38      2.84 o 
  -3  -3   8       45.66       48.44      2.71 o 
  -2  -3   8       39.83       43.02      2.51 o 
  -1  -3   8      283.47      237.19      4.05 o 
   0  -3   8       23.22       15.37      1.48 o 
   1  -3   8        3.21        0.24      1.03 o 
   2  -3   8       88.69       84.04      2.46 o 
   3  -3   8       45.51       43.06      2.12 o 
   4  -3   8       10.53        9.64      1.56 o 
   5  -3   8       82.05       77.34      4.39 o 
   6  -3   8        3.01        5.69      1.82 o 
   7  -3   8       87.99       73.63      4.27 o 
   8  -3   8        5.92        7.43      2.57 o 
   9  -3   8        0.25        0.34      2.38 o 
  -5  -2   8       38.51       43.16      4.52 o 
  -4  -2   8        3.05        4.79      2.08 o 
  -3  -2   8        1.13        0.75      1.32 o 
  -2  -2   8        0.92        0.00      1.02 o 
  -1  -2   8       42.06       47.36      1.92 o 
   0  -2   8       45.55       46.65      2.35 o 
   1  -2   8        0.16        0.00      0.95 o 
   2  -2   8       10.35       11.26      1.29 o 
   3  -2   8       13.26       13.34      1.36 o 
   4  -2   8       37.99       42.37      3.43 o 
   5  -2   8      138.05      137.52      4.82 o 
   6  -2   8       62.83       61.63      3.27 o 
   7  -2   8       35.80       32.87      4.60 o 
   8  -2   8        0.34        0.00      2.03 o 
   9  -2   8        1.63        1.71      2.02 o 
  -6  -1   8        0.44        1.14      2.29 o 
  -5  -1   8        8.83       10.05      2.34 o 
  -4  -1   8       23.30       25.52      2.18 o 
  -3  -1   8      368.32      331.63      9.65 o 
  -2  -1   8        0.01        0.56      1.01 o 
  -1  -1   8        6.96        7.90      1.18 o 
   0  -1   8        4.62        3.57      1.70 o 
   1  -1   8       67.03       71.59      2.18 o 
   2  -1   8       80.93       90.67      2.41 o 
   3  -1   8      794.38      823.10      7.97 o 
   4  -1   8       27.01       32.75      1.73 o 
   5  -1   8      523.80      500.09      7.01 o 
   6  -1   8       62.05       70.64      2.99 o 
   7  -1   8        0.09        1.79      1.93 o 
   8  -1   8       18.70       27.22      3.61 o 
   9  -1   8       16.27       18.78      2.35 o 
  10  -1   8       12.68       12.42      2.79 o 
  -6   0   8        2.88        4.18      2.25 o 
  -5   0   8       29.92       28.83      2.97 o 
  -4   0   8        2.20        5.26      2.20 o 
  -3   0   8        0.49        2.01      1.39 o 
  -2   0   8       75.36       77.08      2.26 o 
  -1   0   8       56.95       55.69      1.95 o 
   0   0   8       17.94       14.88      1.12 o 
   1   0   8        9.69       13.62      1.11 o 
   2   0   8        0.29        1.01      0.88 o 
   3   0   8      385.63      335.94      4.20 o 
   4   0   8      598.09      590.70      6.20 o 
   5   0   8      142.31      145.97      2.78 o 
   6   0   8       25.34       29.81      1.59 o 
   7   0   8        9.79        6.89      2.13 o 
   8   0   8       12.79       12.73      1.87 o 
   9   0   8       45.82       45.69      3.85 o 
  10   0   8        2.57        1.99      2.28 o 
  -7   1   8        0.00        0.00      2.09 o 
  -6   1   8        5.36        4.34      3.15 o 
  -5   1   8       94.13      111.38      4.81 o 
  -4   1   8       24.25       21.31      3.18 o 
  -3   1   8        4.18        3.90      1.56 o 
  -2   1   8        0.08        0.00      0.79 o 
  -1   1   8       57.51       50.58      1.66 o 
   0   1   8       96.50       89.50      2.08 o 
   1   1   8      563.06      592.93      6.05 o 
   2   1   8       56.16       61.64      2.59 o 
   3   1   8        1.67        2.10      0.84 o 
   4   1   8        4.31        9.12      1.00 o 
   5   1   8        8.93       11.55      1.09 o 
   6   1   8       21.82       20.98      1.58 o 
   7   1   8      124.59      106.57      3.46 o 
   8   1   8        0.75        0.34      1.24 o 
   9   1   8       49.13       48.38      2.43 o 
  10   1   8        1.38        0.00      1.48 o 
  11   1   8        9.99       10.13      3.85 o 
  -7   2   8       25.72       24.15      5.30 o 
  -6   2   8        0.55        0.55      1.43 o 
  -5   2   8        0.37        1.90      1.37 o 
  -4   2   8        2.36        3.59      1.95 o 
  -3   2   8       22.68       24.09      1.84 o 
  -2   2   8       14.44       18.00      1.31 o 
  -1   2   8       32.61       34.83      1.44 o 
   0   2   8       39.79       36.04      1.40 o 
   1   2   8      488.07      462.32      4.60 o 
   2   2   8      118.96      123.16      2.32 o 
   3   2   8        5.51        3.81      0.74 o 
   4   2   8       52.64       41.42      1.31 o 
   5   2   8        5.96        2.61      0.88 o 
   6   2   8      134.32       96.52      2.40 o 
   7   2   8        1.38        3.40      1.32 o 
   8   2   8        0.25        2.10      1.31 o 
   9   2   8        1.76        2.45      1.39 o 
  10   2   8        5.63        5.82      1.57 o 
  11   2   8        0.38        0.91      2.33 o 
  -7   3   8        1.42        1.23      3.02 o 
  -6   3   8        0.41        3.22      1.51 o 
  -5   3   8       12.16       14.23      1.98 o 
  -4   3   8        9.76        9.64      1.36 o 
  -3   3   8       24.55       22.77      1.34 o 
  -2   3   8        8.13        7.12      0.87 o 
  -1   3   8        0.26        0.00      0.76 o 
   0   3   8      124.87      127.92      2.15 o 
   1   3   8        0.05        0.16      0.66 o 
   2   3   8      127.26      129.90      2.68 o 
   3   3   8      145.44      119.85      2.02 o 
   4   3   8      121.11      122.42      2.05 o 
   5   3   8      238.78      247.56      3.36 o 
   6   3   8       22.48       19.13      1.17 o 
   7   3   8        2.46        0.81      1.45 o 
   8   3   8        6.96        8.58      1.35 o 
   9   3   8       50.38       50.73      2.36 o 
  10   3   8       27.42       17.79      1.73 o 
  11   3   8       14.50       13.09      1.85 o 
  -7   4   8        0.24        2.59      2.35 o 
  -6   4   8        2.85        0.97      1.54 o 
  -5   4   8        1.56        1.58      1.41 o 
  -4   4   8        2.31        2.12      1.21 o 
  -3   4   8        0.11        1.25      0.98 o 
  -2   4   8       32.91       41.67      1.31 o 
  -1   4   8        8.59        7.93      0.73 o 
   0   4   8       32.89       38.32      1.29 o 
   1   4   8      210.56      207.22      2.88 o 
   2   4   8      146.05      135.28      2.15 o 
   3   4   8       51.84       50.63      1.21 o 
   4   4   8        4.09        4.63      0.75 o 
   5   4   8        2.72        0.00      0.70 o 
   6   4   8       65.88       59.41      1.53 o 
   7   4   8      110.09       89.55      2.46 o 
   8   4   8       60.75       58.51      2.15 o 
   9   4   8        0.17        0.00      1.13 o 
  10   4   8       48.79       46.94      2.48 o 
  11   4   8       13.41       19.23      2.26 o 
  -7   5   8        4.73        5.77      3.65 o 
  -6   5   8       13.48       12.23      1.92 o 
  -5   5   8        9.61        6.46      1.44 o 
  -4   5   8        0.61        0.52      1.47 o 
  -3   5   8        8.94       10.52      1.20 o 
  -2   5   8       70.39       74.60      1.65 o 
  -1   5   8       27.52       31.67      1.08 o 
   0   5   8        8.10       11.99      0.82 o 
   1   5   8       31.24       30.91      1.09 o 
   2   5   8       83.82       84.30      2.15 o 
   3   5   8       60.50       59.65      1.31 o 
   4   5   8        0.49        1.00      0.65 o 
   5   5   8       10.55       12.00      0.87 o 
   6   5   8       77.50       88.17      1.65 o 
   7   5   8      101.56      108.87      1.86 o 
   8   5   8       20.74       25.17      1.56 o 
   9   5   8       24.11       29.82      2.03 o 
  10   5   8       16.96       20.20      2.12 o 
  -6   6   8        3.26        3.28      2.01 o 
  -5   6   8       18.02       16.90      2.26 o 
  -4   6   8       18.62       19.75      1.49 o 
  -3   6   8        0.00        0.00      0.92 o 
  -2   6   8       20.27       20.73      1.22 o 
  -1   6   8        5.27        5.35      0.74 o 
   0   6   8        3.55        4.56      0.71 o 
   1   6   8        0.47        0.00      0.59 o 
   2   6   8        3.47        4.45      0.81 o 
   3   6   8        4.49        4.66      0.74 o 
   4   6   8      165.65      160.68      2.07 o 
   5   6   8      324.19      340.82      3.27 o 
   6   6   8      117.46      118.93      1.95 o 
   7   6   8       12.55       10.56      1.03 o 
   8   6   8       29.16       38.83      2.09 o 
   9   6   8       22.00       25.70      2.13 o 
  10   6   8        0.69        0.62      1.47 o 
  -6   7   8        1.80        2.55      1.61 o 
  -5   7   8        1.01        0.42      1.28 o 
  -4   7   8       10.19       13.35      1.41 o 
  -3   7   8       11.17       10.38      1.22 o 
  -2   7   8        7.49        8.62      1.46 o 
  -1   7   8        4.55        5.21      0.75 o 
   0   7   8       42.37       43.75      1.20 o 
   1   7   8      114.57      115.10      1.75 o 
   2   7   8      137.03      133.80      1.83 o 
   3   7   8      104.41       94.29      1.55 o 
   4   7   8      127.24      121.06      1.90 o 
   5   7   8      329.58      327.61      3.35 o 
   6   7   8        1.61        0.48      0.68 o 
   7   7   8        7.11        8.17      0.92 o 
   8   7   8       54.30       56.14      2.01 o 
   9   7   8        2.10        3.97      1.41 o 
  -5   8   8        3.02        3.72      1.43 o 
  -4   8   8        2.45        4.14      1.82 o 
  -3   8   8       85.08       80.82      2.68 o 
  -2   8   8       13.95       13.74      1.29 o 
  -1   8   8       53.35       50.29      1.89 o 
   0   8   8       11.83       12.91      1.55 o 
   1   8   8        5.93        5.20      0.78 o 
   2   8   8        0.78        1.10      0.66 o 
   3   8   8      518.99      517.08      4.51 o 
   4   8   8       99.41       96.00      1.84 o 
   5   8   8      201.65      199.30      2.68 o 
   6   8   8       21.46       23.44      1.11 o 
   7   8   8       13.68       12.18      1.08 o 
   8   8   8        0.02        0.00      1.28 o 
   9   8   8        0.95        1.00      1.06 o 
  -5   9   8        1.05        2.85      1.64 o 
  -4   9   8        5.51        2.66      1.56 o 
  -3   9   8        2.13        2.06      1.45 o 
  -2   9   8        0.54        1.65      1.21 o 
  -1   9   8        1.78        3.90      1.07 o 
   0   9   8       13.88       13.14      0.99 o 
   1   9   8        3.31        3.06      0.87 o 
   2   9   8       12.17       13.68      1.93 o 
   3   9   8        4.13        4.27      0.95 o 
   4   9   8       65.19       59.01      1.60 o 
   5   9   8        3.74        4.47      0.91 o 
   6   9   8       11.40       10.05      1.06 o 
   7   9   8        4.30        6.71      1.04 o 
   8   9   8        8.01       11.97      1.65 o 
  -3  10   8        6.50        6.08      1.71 o 
  -2  10   8        4.36        5.22      1.37 o 
  -1  10   8        5.55        7.34      1.41 o 
   0  10   8        0.00        0.00      1.60 o 
   1  10   8      514.27      514.85      6.03 o 
   2  10   8       42.76       48.95      3.45 o 
   3  10   8       35.68       37.03      1.63 o 
   4  10   8        9.06       10.14      1.20 o 
   5  10   8        5.74        4.29      1.06 o 
   6  10   8       18.43       19.66      1.70 o 
  -1  11   8       21.00       20.03      2.14 o 
   0  11   8       18.39       21.38      1.70 o 
   1  11   8      113.16      109.90      2.53 o 
   2  11   8       21.56       25.39      1.66 o 
   3  11   8       13.49        9.56      1.24 o 
   4  11   8        1.19        0.19      1.32 o 
   5  11   8       19.59       22.64      3.24 o 
   1  -5   9       12.09        8.04      2.60 o 
   2  -5   9        4.44        5.13      2.39 o 
   3  -5   9        9.20        8.63      2.41 o 
   4  -5   9        8.84        9.53      2.58 o 
  -2  -4   9       14.82       16.97      4.06 o 
  -1  -4   9        0.03        0.21      1.99 o 
   0  -4   9        3.07        0.41      2.81 o 
   1  -4   9        0.25        1.20      1.59 o 
   2  -4   9       12.96       16.74      2.78 o 
   3  -4   9       16.77       19.30      2.23 o 
   4  -4   9        0.15        0.00      1.59 o 
   5  -4   9        0.62        1.05      1.69 o 
   6  -4   9        0.91        3.59      1.94 o 
  -3  -3   9        1.95        1.35      2.18 o 
  -2  -3   9        8.16        3.36      1.70 o 
  -1  -3   9       43.49       47.61      2.84 o 
   0  -3   9        0.87        0.00      1.44 o 
   1  -3   9        0.11        0.26      1.28 o 
   2  -3   9        9.49       14.41      1.64 o 
   3  -3   9       33.85       35.27      2.49 o 
   4  -3   9       70.82       73.84      4.19 o 
   5  -3   9       56.31       58.84      3.08 o 
   6  -3   9       73.00       76.80      4.22 o 
   7  -3   9        1.47        0.00      2.18 o 
   8  -3   9       16.41       21.05      3.14 o 
  -4  -2   9       19.89       22.40      2.30 o 
  -3  -2   9       28.72       27.92      3.05 o 
  -2  -2   9        0.19        0.00      1.70 o 
  -1  -2   9       28.57       19.69      3.34 o 
   0  -2   9      117.03      108.98      3.11 o 
   1  -2   9       84.54       73.84      2.67 o 
   2  -2   9       17.62       19.72      1.72 o 
   3  -2   9       49.36       56.22      3.33 o 
   4  -2   9       97.81       95.99      4.84 o 
   5  -2   9      161.87      155.92      8.91 o 
   6  -2   9        7.50        9.32      2.55 o 
   7  -2   9       17.74       18.25      2.81 o 
   8  -2   9        5.98       10.21      2.65 o 
   9  -2   9        1.48        5.16      5.10 o 
  -5  -1   9        8.55        8.29      2.51 o 
  -4  -1   9        0.67        3.02      2.16 o 
  -3  -1   9        6.99        3.30      1.61 o 
  -2  -1   9        4.46        0.84      1.50 o 
  -1  -1   9        0.05        0.00      1.21 o 
   0  -1   9       57.83       59.20      2.36 o 
   1  -1   9        4.11        4.53      1.26 o 
   2  -1   9       52.40       63.07      3.26 o 
   3  -1   9       99.99       90.53      2.85 o 
   4  -1   9      179.34      178.77      4.54 o 
   5  -1   9       93.42       88.76      5.57 o 
   6  -1   9        0.09        0.00      1.96 o 
   7  -1   9        9.64       12.60      2.55 o 
   8  -1   9        0.01        0.00      2.17 o 
   9  -1   9        0.54        0.06      2.09 o 
  -5   0   9       15.64       17.23      2.84 o 
  -4   0   9        4.81        4.19      2.11 o 
  -3   0   9        7.16        5.56      1.74 o 
  -2   0   9       23.83       23.93      2.78 o 
  -1   0   9       58.21       54.49      2.28 o 
   0   0   9       15.76       15.24      2.23 o 
   1   0   9       36.28       32.24      1.87 o 
   2   0   9       99.99      104.28      3.00 o 
   3   0   9      875.02      800.31      8.67 o 
   4   0   9        3.80        5.38      1.10 o 
   5   0   9        3.10        2.62      1.18 o 
   6   0   9       25.36       26.81      5.30 o 
   7   0   9        0.14        1.52      2.00 o 
   8   0   9       33.49       31.04      3.07 o 
   9   0   9       16.52       14.78      2.34 o 
  10   0   9       10.86        4.99      2.49 o 
  -6   1   9        0.04        1.79      2.34 o 
  -5   1   9       53.84       51.06      3.86 o 
  -4   1   9        8.59        4.24      2.29 o 
  -3   1   9       24.48       27.62      2.85 o 
  -2   1   9       36.53       40.95      2.46 o 
  -1   1   9        1.07        0.77      1.60 o 
   0   1   9       12.42       10.69      1.22 o 
   1   1   9      996.00      978.65      9.19 o 
   2   1   9      433.04      435.01      5.12 o 
   3   1   9      809.78      793.19      7.82 o 
   4   1   9       24.43       25.68      1.49 o 
   5   1   9       65.75       70.55      2.82 o 
   6   1   9        0.25        0.06      1.65 o 
   7   1   9       13.36        5.94      2.28 o 
   8   1   9       38.14       39.42      3.03 o 
   9   1   9       16.16       11.37      1.76 o 
  10   1   9        6.61        1.98      2.34 o 
  -6   2   9        0.01        4.39      2.50 o 
  -5   2   9        0.32        0.00      1.42 o 
  -4   2   9        1.49        5.09      2.31 o 
  -3   2   9        7.19        5.86      1.71 o 
  -2   2   9       45.98       54.61      2.88 o 
  -1   2   9       46.99       45.11      2.56 o 
   0   2   9       92.80       91.22      2.55 o 
   1   2   9        0.28        0.08      0.88 o 
   2   2   9      302.44      305.42      4.01 o 
   3   2   9       15.79       16.99      1.17 o 
   4   2   9       43.29       34.55      1.63 o 
   5   2   9       49.21       48.19      2.05 o 
   6   2   9       10.83        3.25      1.36 o 
   7   2   9       65.00       59.55      2.75 o 
   8   2   9       15.22       16.78      1.99 o 
   9   2   9       32.29       40.03      2.36 o 
  10   2   9        9.32       10.67      1.97 o 
  -6   3   9        0.96        0.00      2.05 o 
  -5   3   9       13.86       12.57      1.98 o 
  -4   3   9       17.27       17.93      2.02 o 
  -3   3   9       10.65       10.27      2.01 o 
  -2   3   9        5.57        4.66      1.22 o 
  -1   3   9      720.46      712.08      8.02 o 
   0   3   9       26.45       25.24      1.34 o 
   1   3   9      147.72      154.66      2.70 o 
   2   3   9       10.26       15.88      1.28 o 
   3   3   9       17.05       13.15      1.22 o 
   4   3   9        5.21        4.03      1.22 o 
   5   3   9        0.94        7.66      1.22 o 
   6   3   9       82.42       85.46      3.01 o 
   7   3   9       78.38       71.53      2.91 o 
   8   3   9       20.55       23.35      1.86 o 
   9   3   9        2.69        2.70      1.35 o 
  10   3   9       12.11       15.17      1.84 o 
  -6   4   9        0.05        0.44      1.56 o 
  -5   4   9        0.00        0.64      2.00 o 
  -4   4   9       17.77       17.58      2.76 o 
  -3   4   9       52.56       52.06      2.29 o 
  -2   4   9       14.36       19.29      1.26 o 
  -1   4   9      129.51      132.72      3.79 o 
   0   4   9       28.10       29.49      1.30 o 
   1   4   9       79.99       94.19      2.63 o 
   2   4   9       77.42       78.81      1.83 o 
   3   4   9      134.15      128.46      2.66 o 
   4   4   9       39.54       31.06      1.30 o 
   5   4   9        0.01        0.00      0.74 o 
   6   4   9       62.31       47.97      2.11 o 
   7   4   9      115.31       83.38      2.81 o 
   8   4   9       58.24       63.52      2.87 o 
   9   4   9        1.33        3.75      1.35 o 
  10   4   9       37.65       44.18      2.79 o 
  -6   5   9        8.81        7.48      1.89 o 
  -5   5   9        8.04        9.88      1.87 o 
  -4   5   9       12.98       16.15      1.67 o 
  -3   5   9       35.20       39.01      2.69 o 
  -2   5   9        0.12        0.00      0.83 o 
  -1   5   9      108.31      113.05      2.32 o 
   0   5   9      129.88      121.72      2.09 o 
   1   5   9       56.17       46.70      1.29 o 
   2   5   9        0.92        1.70      0.74 o 
   3   5   9        4.81        3.24      0.78 o 
   4   5   9       61.55       61.55      1.62 o 
   5   5   9        9.54       10.16      0.97 o 
   6   5   9       34.46       46.55      1.52 o 
   7   5   9       24.69       27.79      1.48 o 
   8   5   9        0.01        0.00      1.37 o 
   9   5   9        0.55        0.00      1.32 o 
  10   5   9        0.46        0.00      1.47 o 
  -6   6   9        5.77        4.68      1.75 o 
  -5   6   9       16.25       16.04      1.79 o 
  -4   6   9        0.77        0.00      1.18 o 
  -3   6   9       20.12       20.21      1.54 o 
  -2   6   9        1.49        1.70      0.92 o 
  -1   6   9        1.35        1.74      0.88 o 
   0   6   9        7.72        8.29      0.90 o 
   1   6   9       16.30       18.94      0.95 o 
   2   6   9       45.84       49.02      1.63 o 
   3   6   9        2.20        1.79      0.73 o 
   4   6   9        3.59        2.99      0.75 o 
   5   6   9        7.35        8.77      0.83 o 
   6   6   9        0.64        0.00      0.79 o 
   7   6   9        8.60        7.24      1.05 o 
   8   6   9       61.49       63.35      2.22 o 
   9   6   9       11.13       13.10      1.71 o 
  -5   7   9        0.01        1.00      1.35 o 
  -4   7   9        0.02        0.00      1.25 o 
  -3   7   9        5.17        5.42      1.25 o 
  -2   7   9       22.47       20.15      1.32 o 
  -1   7   9        3.06        3.68      0.99 o 
   0   7   9       29.54       29.44      1.32 o 
   1   7   9        0.06        0.20      0.65 o 
   2   7   9       91.88       96.09      1.80 o 
   3   7   9       35.56       35.07      1.40 o 
   4   7   9        0.05        0.00      0.71 o 
   5   7   9       25.33       28.16      1.14 o 
   6   7   9        0.37        1.26      0.82 o 
   7   7   9        0.18        0.00      0.84 o 
   8   7   9        1.99        1.22      1.21 o 
   9   7   9        2.15        1.11      1.38 o 
  -4   8   9        4.38        5.37      1.47 o 
  -3   8   9        1.57        0.00      1.22 o 
  -2   8   9       36.95       36.46      2.01 o 
  -1   8   9       32.05       36.60      1.70 o 
   0   8   9       31.12       31.30      1.55 o 
   1   8   9       21.38       21.97      1.24 o 
   2   8   9       41.92       46.26      1.43 o 
   3   8   9        0.72        0.69      0.72 o 
   4   8   9       32.37       28.27      1.24 o 
   5   8   9       10.78       13.11      1.04 o 
   6   8   9       84.49       86.96      2.12 o 
   7   8   9       19.12       24.75      1.37 o 
   8   8   9        3.63        5.71      1.19 o 
  -4   9   9       14.31       14.69      1.98 o 
  -3   9   9        6.41        6.30      1.88 o 
  -2   9   9       31.03       32.62      2.27 o 
  -1   9   9        4.56        4.27      1.30 o 
   0   9   9        0.16        0.00      0.93 o 
   1   9   9        0.07        0.00      0.92 o 
   2   9   9        4.59        5.00      1.10 o 
   3   9   9      244.58      239.70      3.38 o 
   4   9   9        0.04        0.00      0.80 o 
   5   9   9        4.70        4.29      1.08 o 
   6   9   9        0.00        0.90      0.91 o 
   7   9   9       25.06       24.10      1.44 o 
  -2  10   9        1.74        2.28      1.52 o 
  -1  10   9        0.73        0.00      1.12 o 
   0  10   9        1.68        1.58      1.24 o 
   1  10   9       73.84       72.38      2.16 o 
   2  10   9       58.51       56.44      1.94 o 
   3  10   9       10.64       10.97      1.31 o 
   4  10   9       13.12       13.57      1.21 o 
   5  10   9       21.74       26.56      1.65 o 
   6  10   9        4.30        4.96      1.22 o 
   0  11   9        0.01        0.00      1.23 o 
   1  11   9       25.68       32.96      1.66 o 
   2  11   9       31.46       28.61      2.50 o 
   3  11   9        3.92        2.54      1.18 o 
   4  11   9        1.03        0.30      1.06 o 
  -1  -3  10        4.64        8.44      1.95 o 
   0  -3  10       13.91       13.57      2.08 o 
   1  -3  10        2.45        3.60      1.81 o 
   2  -3  10       10.75        9.40      1.97 o 
   3  -3  10        1.85        2.23      1.73 o 
   4  -3  10       26.11       29.23      2.58 o 
   5  -3  10        6.23        9.14      2.07 o 
   6  -3  10        0.92        7.26      2.67 o 
  -2  -2  10       22.86       20.80      2.77 o 
  -1  -2  10        7.28        7.04      1.86 o 
   0  -2  10        3.26        5.35      1.75 o 
   1  -2  10        4.97        4.12      1.71 o 
   2  -2  10       44.38       46.95      3.21 o 
   3  -2  10       13.25       12.31      2.29 o 
   4  -2  10       18.44       21.76      2.29 o 
   5  -2  10        1.45        0.80      2.12 o 
   6  -2  10        0.51        0.00      1.92 o 
   7  -2  10        0.34        2.18      2.20 o 
  -3  -1  10        1.95        0.00      1.64 o 
  -2  -1  10       74.70       62.32      3.18 o 
  -1  -1  10       29.98       28.70      2.42 o 
   0  -1  10       72.12       70.37      3.76 o 
   1  -1  10       60.51       58.21      4.80 o 
   2  -1  10       19.34       15.11      2.04 o 
   3  -1  10        0.94        0.00      2.24 o 
   4  -1  10       33.40       41.93      2.66 o 
   5  -1  10       47.81       45.59      5.55 o 
   6  -1  10       33.00       43.28      5.62 o 
   7  -1  10       15.60       13.90      2.80 o 
   8  -1  10        0.23        2.56      2.36 o 
  -4   0  10       11.54        9.89      2.64 o 
  -3   0  10        0.05        0.00      2.10 o 
  -2   0  10       53.15       47.58      3.20 o 
  -1   0  10        6.98        5.75      1.70 o 
   0   0  10       12.07       14.95      1.94 o 
   1   0  10        1.72        2.49      1.61 o 
   2   0  10        1.23        2.18      1.49 o 
   3   0  10       99.49      114.40      3.77 o 
   4   0  10        1.77        4.72      2.04 o 
   5   0  10        0.22        0.00      1.91 o 
   6   0  10        9.31       12.06      2.49 o 
   7   0  10        3.95        3.21      2.25 o 
   8   0  10        2.04        0.62      2.20 o 
   9   0  10        3.00        0.00      2.30 o 
  -4   1  10       55.71       45.02      3.76 o 
  -3   1  10       16.63        9.91      2.38 o 
  -2   1  10        4.13        4.50      2.14 o 
  -1   1  10       54.66       52.89      2.77 o 
   0   1  10       30.42       33.24      2.74 o 
   1   1  10        8.96        8.57      1.71 o 
   2   1  10      132.94      133.54      3.92 o 
   3   1  10        4.07        4.73      1.46 o 
   4   1  10       15.45       15.03      1.78 o 
   5   1  10        5.25        2.01      1.47 o 
   6   1  10        2.87        2.28      1.53 o 
   7   1  10       16.82       14.71      2.64 o 
   8   1  10       94.09       87.47      6.29 o 
   9   1  10        6.16        9.79      2.61 o 
  -5   2  10        1.71        0.38      1.72 o 
  -4   2  10       43.31       44.56      3.74 o 
  -3   2  10        9.38        6.02      2.30 o 
  -2   2  10        6.67        5.00      2.09 o 
  -1   2  10       14.54       14.75      2.47 o 
   0   2  10        0.11        1.36      1.40 o 
   1   2  10      887.20      870.05     12.65 o 
   2   2  10        7.25        5.42      1.44 o 
   3   2  10       43.37       40.74      2.35 o 
   4   2  10        7.73        4.69      1.39 o 
   5   2  10      139.51      141.33      5.01 o 
   6   2  10      131.55      136.92      4.78 o 
   7   2  10       10.98        5.88      1.66 o 
   8   2  10        7.66        4.51      1.68 o 
   9   2  10        0.73        1.31      2.16 o 
  -5   3  10        0.06        0.00      1.49 o 
  -4   3  10        1.44        0.00      2.32 o 
  -3   3  10       18.90       19.45      2.15 o 
  -2   3  10       17.26       18.75      2.67 o 
  -1   3  10      188.40      187.55      5.51 o 
   0   3  10      337.20      367.20      6.76 o 
   1   3  10      104.28      102.06      3.41 o 
   2   3  10       30.06       36.99      2.27 o 
   3   3  10      137.15      146.59      3.95 o 
   4   3  10        0.14        0.00      1.12 o 
   5   3  10        8.37        8.41      1.52 o 
   6   3  10       18.10       27.35      2.17 o 
   7   3  10       64.41       64.17      3.55 o 
   8   3  10       49.00       31.13      2.13 o 
   9   3  10        1.94        0.20      1.50 o 
  10   3  10        0.78        1.47      1.57 o 
  -5   4  10        2.89        3.82      1.79 o 
  -4   4  10        3.64        3.12      2.58 o 
  -3   4  10        1.48        0.00      1.49 o 
  -2   4  10       10.97       14.42      1.62 o 
  -1   4  10      171.58      182.84      3.77 o 
   0   4  10      122.49      111.88      2.70 o 
   1   4  10       29.86       36.95      1.90 o 
   2   4  10        0.16        0.07      1.24 o 
   3   4  10       51.68       53.15      2.52 o 
   4   4  10      162.50      146.37      5.05 o 
   5   4  10       56.52       48.75      4.02 o 
   6   4  10       37.75       35.83      2.05 o 
   7   4  10       10.10       14.46      1.64 o 
   8   4  10        9.41        6.50      1.43 o 
   9   4  10        3.76        4.88      1.56 o 
  -5   5  10        0.51        0.00      1.69 o 
  -4   5  10        1.38        2.62      1.69 o 
  -3   5  10      257.92      272.81      5.13 o 
  -2   5  10       25.28       26.16      1.87 o 
  -1   5  10        0.01        0.00      0.88 o 
   0   5  10       46.92       43.94      1.67 o 
   1   5  10       92.73       88.11      2.18 o 
   2   5  10       10.81       13.33      1.90 o 
   3   5  10        5.90       10.55      1.39 o 
   4   5  10        0.05        0.57      1.07 o 
   5   5  10      261.12      229.04      5.10 o 
   6   5  10      165.65      164.39      3.73 o 
   7   5  10        6.86       14.35      1.54 o 
   8   5  10       31.38       32.04      1.86 o 
   9   5  10       14.83       26.25      3.30 o 
  -5   6  10        2.22        1.58      1.83 o 
  -4   6  10        2.34        3.41      1.48 o 
  -3   6  10        3.53        5.82      1.54 o 
  -2   6  10        4.34        4.26      1.33 o 
  -1   6  10       27.83       30.40      1.51 o 
   0   6  10       18.81       19.48      1.30 o 
   1   6  10        0.44        0.00      0.89 o 
   2   6  10       40.40       44.66      2.20 o 
   3   6  10       16.61       19.82      1.47 o 
   4   6  10      211.45      187.58      3.42 o 
   5   6  10       80.06       72.15      2.23 o 
   6   6  10        0.03        0.00      1.02 o 
   7   6  10       19.23       19.20      1.67 o 
   8   6  10        0.74        0.54      1.20 o 
   9   6  10       20.92       28.16      2.40 o 
  -4   7  10        0.09        0.00      1.37 o 
  -3   7  10        5.24        4.93      1.45 o 
  -2   7  10        4.53        6.38      1.46 o 
  -1   7  10        0.85        1.70      1.09 o 
   0   7  10       33.72       32.91      1.67 o 
   1   7  10        3.79        1.16      1.02 o 
   2   7  10        7.88        4.46      1.13 o 
   3   7  10       33.40       27.92      1.53 o 
   4   7  10       13.10       13.85      1.63 o 
   5   7  10        5.89        6.96      1.71 o 
   6   7  10       14.01       17.62      1.46 o 
   7   7  10        5.05        3.19      1.20 o 
   8   7  10       10.29        8.37      1.37 o 
  -3   8  10        3.67        3.72      1.64 o 
  -2   8  10       13.43       14.77      1.76 o 
  -1   8  10        0.17        0.00      1.14 o 
   0   8  10        4.95        5.59      1.33 o 
   1   8  10       19.45       19.86      1.67 o 
   2   8  10       35.56       40.89      1.74 o 
   3   8  10       10.94       13.76      1.17 o 
   4   8  10       18.23       18.65      1.17 o 
   5   8  10        8.11        8.48      1.52 o 
   6   8  10        0.15        0.25      0.92 o 
   7   8  10        2.36        1.16      1.11 o 
   8   8  10       32.30       36.60      2.35 o 
  -2   9  10        3.36        5.18      1.61 o 
  -1   9  10        1.66        2.62      1.31 o 
   0   9  10       23.85       25.78      1.82 o 
   1   9  10        0.01        0.00      1.19 o 
   2   9  10       14.08       12.93      1.32 o 
   3   9  10       22.90       23.59      1.49 o 
   4   9  10       24.83       29.04      1.57 o 
   5   9  10        4.29        3.50      1.07 o 
   6   9  10        0.05        0.00      0.98 o 
   7   9  10       12.16       12.62      1.33 o 
  -1  10  10        0.20        0.00      1.25 o 
   0  10  10        0.83        1.06      1.27 o 
   1  10  10       18.49       18.44      1.71 o 
   2  10  10       21.23       19.95      1.80 o 
   3  10  10        0.00        1.13      1.00 o 
   4  10  10        0.07        0.00      1.00 o 
   5  10  10       11.92       13.19      1.30 o 
   0  -2  11        3.94        1.91      1.79 o 
   1  -2  11        0.28        2.39      1.77 o 
   2  -2  11        1.17        0.57      1.83 o 
   3  -2  11       36.84       49.54      3.93 o 
   4  -2  11       49.50       63.45      8.78 o 
   5  -2  11        1.43        0.00      5.86 o 
  -1  -1  11        3.79        6.19      2.52 o 
   0  -1  11       14.43       16.17      2.18 o 
   1  -1  11        9.39        5.12      2.51 o 
   2  -1  11      108.60      110.86      5.05 o 
   3  -1  11        3.77        1.64      2.14 o 
   4  -1  11        4.71        0.00      4.73 o 
   5  -1  11       17.41       14.91      2.83 o 
   6  -1  11        9.20       13.61      2.85 o 
   7  -1  11       12.70       14.68      3.15 o 
  -2   0  11       47.32       41.62      3.87 o 
  -1   0  11       17.17       18.44      3.01 o 
   0   0  11       16.01       21.31      2.94 o 
   1   0  11        1.10        2.17      3.42 o 
   2   0  11        7.48        8.66      2.45 o 
   3   0  11       57.22       61.00      3.91 o 
   4   0  11       15.02       19.57      5.68 o 
   5   0  11        0.15        0.00      2.55 o 
   6   0  11        3.58        4.06      2.43 o 
   7   0  11       19.20       24.34      7.00 o 
   8   0  11       15.95       17.25      4.65 o 
  -3   1  11        7.57        7.64      3.76 o 
  -2   1  11        4.17        2.66      2.26 o 
  -1   1  11        0.99        4.60      2.22 o 
   0   1  11       20.90       24.12      3.95 o 
   1   1  11        0.63        0.00      2.01 o 
   2   1  11       43.82       47.84      7.59 o 
   3   1  11        1.23        0.00      2.25 o 
   4   1  11        6.11        3.38      2.18 o 
   5   1  11        0.19        0.37      2.05 o 
   6   1  11        3.82        4.93      2.34 o 
   7   1  11        8.06       10.27      2.64 o 
   8   1  11        8.44       11.19      2.75 o 
  -3   2  11        3.03        1.51      2.22 o 
  -2   2  11        9.21       11.80      2.61 o 
  -1   2  11        2.54        4.74      2.23 o 
   0   2  11       16.92       17.13      6.20 o 
   1   2  11       25.48       22.50      2.72 o 
   2   2  11        3.60        4.16      2.09 o 
   3   2  11        4.13        4.45      1.96 o 
   4   2  11       15.34       21.76      2.08 o 
   5   2  11       10.36        8.57      1.70 o 
   6   2  11       38.32       43.46      5.12 o 
   7   2  11       19.29       25.15      3.05 o 
   8   2  11       45.18       49.15      3.73 o 
  -4   3  11        0.00        0.00      1.68 o 
  -3   3  11        0.01        0.00      1.67 o 
  -2   3  11        3.67        3.97      2.30 o 
  -1   3  11       60.53       64.62      4.03 o 
   0   3  11       86.15       77.98      4.17 o 
   1   3  11        0.42        1.44      1.47 o 
   2   3  11       47.23       53.49      2.71 o 
   3   3  11       73.72       80.08      3.58 o 
   4   3  11       42.20       43.23      2.55 o 
   5   3  11       50.89       44.94      2.59 o 
   6   3  11      127.82      110.03      3.81 o 
   7   3  11        2.21        1.94      1.45 o 
   8   3  11        0.00        3.95      1.70 o 
   9   3  11        7.67       11.24      2.72 o 
  -4   4  11        7.65       11.70      2.10 o 
  -3   4  11        5.07        6.47      1.93 o 
  -2   4  11        0.70        0.41      1.61 o 
  -1   4  11       89.02       79.08      3.32 o 
   0   4  11       52.42       59.48      2.46 o 
   1   4  11      125.85      110.06      3.18 o 
   2   4  11       42.33       41.25      2.46 o 
   3   4  11       61.61       71.67      3.05 o 
   4   4  11        1.87        3.14      1.43 o 
   5   4  11       40.36       40.03      2.44 o 
   6   4  11       16.80       14.67      1.87 o 
   7   4  11       16.70       22.98      1.93 o 
   8   4  11        0.48        0.25      1.29 o 
   9   4  11        1.68        0.00      1.44 o 
  -4   5  11        0.26        0.00      1.75 o 
  -3   5  11        0.00        0.00      1.63 o 
  -2   5  11      140.15      146.45      7.19 o 
  -1   5  11       15.13       15.26      1.68 o 
   0   5  11        4.58        5.00      1.19 o 
   1   5  11        0.02        0.00      0.93 o 
   2   5  11       28.16       30.12      1.91 o 
   3   5  11        5.12        9.69      1.46 o 
   4   5  11      104.13       99.87      5.33 o 
   5   5  11        4.82        4.64      1.88 o 
   6   5  11        5.12        1.65      1.37 o 
   7   5  11        4.68       12.00      1.67 o 
   8   5  11       17.46       14.10      1.89 o 
   9   5  11       19.68       14.91      2.23 o 
  -3   6  11       21.04       18.34      3.83 o 
  -2   6  11      119.09      117.38      3.43 o 
  -1   6  11       69.31       65.66      2.66 o 
   0   6  11       11.48       16.25      1.97 o 
   1   6  11       55.09       64.23      2.08 o 
   2   6  11       18.56       16.27      1.34 o 
   3   6  11      140.61      143.12      3.14 o 
   4   6  11        9.09        7.53      1.30 o 
   5   6  11       13.75       13.45      1.44 o 
   6   6  11       22.97       30.23      1.96 o 
   7   6  11        3.88        3.04      1.30 o 
   8   6  11        0.02        0.22      1.24 o 
  -3   7  11        3.42        5.14      1.59 o 
  -2   7  11        8.42        7.85      3.07 o 
  -1   7  11        5.88        6.18      1.48 o 
   0   7  11       13.36       11.95      1.36 o 
   1   7  11       15.18       14.60      1.42 o 
   2   7  11       67.65       67.17      2.26 o 
   3   7  11       95.29       96.87      2.99 o 
   4   7  11       45.08       45.78      2.21 o 
   5   7  11        3.61        4.17      1.35 o 
   6   7  11        1.23        1.01      1.17 o 
   7   7  11       60.92       59.80      3.19 o 
   8   7  11       31.47       29.92      1.88 o 
  -2   8  11        1.26        0.91      1.34 o 
  -1   8  11        7.71       10.89      2.27 o 
   0   8  11        9.32        9.38      1.51 o 
   1   8  11        8.46       11.54      1.56 o 
   2   8  11       26.00       27.15      1.89 o 
   3   8  11        0.01        3.49      1.29 o 
   4   8  11       23.62       22.92      2.61 o 
   5   8  11       12.52        8.00      1.45 o 
   6   8  11        0.20        1.04      1.17 o 
   7   8  11       76.53       79.31      3.17 o 
  -1   9  11        5.53        6.59      1.77 o 
   0   9  11        6.97        9.21      1.52 o 
   1   9  11       24.30       26.10      2.21 o 
   2   9  11        6.93        7.35      1.45 o 
   3   9  11        0.02        0.00      1.20 o 
   4   9  11        4.52        3.20      1.32 o 
   5   9  11       61.33       57.76      2.68 o 
   6   9  11       45.06       51.88      2.67 o 
   1  10  11        6.74        8.68      1.75 o 
   2  10  11       48.42       49.18      2.56 o 
   3  10  11       24.06       26.09      1.92 o 
   1   0  12       20.95       30.26      3.43 o 
   2   0  12       35.37       38.88      8.77 o 
   3   0  12        8.64       17.24      2.89 o 
   4   0  12       16.32       25.18      3.95 o 
   5   0  12       52.32       62.51      8.84 o 
  -1   1  12        1.07        4.13      2.60 o 
   0   1  12       10.34        8.66      2.57 o 
   1   1  12       20.16       15.92      2.78 o 
   2   1  12       43.08       36.71      3.47 o 
   3   1  12       35.49       33.54      3.35 o 
   4   1  12       12.95       18.21      2.88 o 
   5   1  12       63.29       62.31      5.92 o 
   6   1  12       19.11       15.62      2.88 o 
  -1   2  12        6.46        7.65      2.53 o 
   0   2  12       14.31       14.87      2.80 o 
   1   2  12       18.40       21.98      7.63 o 
   2   2  12        6.72        3.99      2.22 o 
   3   2  12       35.02       41.51      6.81 o 
   4   2  12       15.57       20.85      7.17 o 
   5   2  12       27.44       38.70      3.51 o 
   6   2  12       12.84       16.48      2.80 o 
   7   2  12        3.11        2.42      2.94 o 
  -2   3  12        1.83        1.78      2.41 o 
  -1   3  12       25.58       26.25      3.17 o 
   0   3  12       79.23       85.46      6.20 o 
   1   3  12       31.64       30.27      7.00 o 
   2   3  12       23.80       25.00      3.46 o 
   3   3  12       17.46       22.90      4.80 o 
   4   3  12       18.16       15.59      2.74 o 
   5   3  12        9.45        9.31      1.89 o 
   6   3  12        2.64        0.76      1.52 o 
   7   3  12        7.00        8.22      2.40 o 
  -2   4  12       19.35       17.31      2.33 o 
  -1   4  12       35.57       35.65      3.42 o 
   0   4  12       32.49       37.21      2.64 o 
   1   4  12       23.08       23.33      2.34 o 
   2   4  12        5.27        2.70      1.54 o 
   3   4  12       62.82       58.81      4.56 o 
   4   4  12       46.64       50.23      2.79 o 
   5   4  12        0.40        0.00      1.45 o 
   6   4  12       11.38        9.12      1.81 o 
   7   4  12        1.18        0.00      1.38 o 
  -2   5  12       94.81       95.34      3.96 o 
  -1   5  12       29.86       29.50      2.99 o 
   0   5  12       87.57       90.09      2.75 o 
   1   5  12       30.18       32.98      1.84 o 
   2   5  12        0.01        0.00      1.11 o 
   3   5  12        0.44        0.00      1.68 o 
   4   5  12        4.22        0.00      1.33 o 
   5   5  12       33.59       33.37      4.44 o 
   6   5  12        0.02        0.00      1.35 o 
   7   5  12        0.02        2.73      1.49 o 
  -2   6  12        0.02        0.00      1.60 o 
  -1   6  12       21.92       17.19      1.89 o 
   0   6  12        2.02        0.81      1.17 o 
   1   6  12        2.33        2.81      1.62 o 
   2   6  12       17.63       13.56      1.77 o 
   3   6  12        1.04        1.44      1.21 o 
   4   6  12        5.07        4.53      1.76 o 
   5   6  12        4.81        4.68      1.31 o 
   6   6  12       34.41       38.11      2.28 o 
   7   6  12       14.82       15.52      1.68 o 
  -1   7  12        6.31        5.29      1.55 o 
   0   7  12        0.68        2.84      1.42 o 
   1   7  12        4.80        5.64      1.28 o 
   2   7  12        2.79        3.32      1.27 o 
   3   7  12       29.94       32.73      4.17 o 
   4   7  12        0.09        0.00      1.26 o 
   5   7  12        0.10        1.98      1.36 o 
   6   7  12        5.51        4.21      1.41 o 
   0   8  12        4.05        6.45      1.75 o 
   1   8  12       39.48       42.72      3.64 o 
   2   8  12        6.71        6.60      1.97 o 
   3   8  12        1.41        0.56      1.27 o 
   4   8  12        8.27        5.00      1.43 o 
   5   8  12       45.71       39.23      2.29 o 
   2   9  12        0.84        0.77      1.41 o 
   3   9  12        5.72        6.32      1.53 o 
   2   2  13       19.30       23.87      3.28 o 
   3   2  13        4.32        4.14      2.49 o 
   4   2  13        2.70        2.66      2.35 o 
   1   3  13        0.22        0.00      2.00 o 
   2   3  13        1.21        0.00      2.31 o 
   3   3  13       89.51       93.95      7.11 o 
   4   3  13       26.39       24.46      3.15 o 
   5   3  13        0.10        0.00      2.57 o 
   1   4  13        4.96        3.33      2.71 o 
   2   4  13        0.74        0.00      1.74 o 
   3   4  13        2.66        2.67      2.35 o 
   4   4  13        1.37        0.00      2.07 o 
   5   4  13       20.81       21.68      2.91 o 
   1   5  13       52.76       57.64      2.74 o 
   2   5  13       23.57       21.15      1.98 o 
   3   5  13        2.00        0.09      1.35 o 
   4   5  13        2.55        2.68      1.49 o 
   5   5  13       17.15       15.62      1.91 o 
   1   6  13        2.08        2.11      1.26 o 
   2   6  13        1.72        0.00      1.23 o 
   3   6  13       34.83       31.36      1.98 o 
   4   6  13        0.69        1.37      1.48 o 
   5   6  13        0.01        0.00      1.65 o 
   2   7  13        1.93        1.86      1.68 o 
   3   7  13        1.34        0.00      1.40 o 
   4   7  13       27.16       32.73      2.90 o 
                                                 
